# Supplementary material for: Demographic and genetic factors shape the epitope specificity of the human antibody repertoire against viruses
Source: Nat Immunol. 2026 Feb 16;27(3):600–12. doi: 10.1038/s41590-026-02432-7 (PMC12956577; doi:10.1038/s41590-026-02432-7)
Supplement: Supplementary file 4 — Supplementary Tables 1–7. [file 41590_2026_2432_MOESM4_ESM.xlsx]

## Sheet: Table S1
Supplementary Table 1. Proteins and peptides used in validation immunoassays
Associated factor	Cohort	Direction	Most associated peptide (Uniprot ID)	Figure	Virus	Viral protein	Immunoassay	Newly synthesized	Company	Reference	Peptide description or sequence
Age	MI	Positive	Q9Q0U6	Fig. 2h	IAV	HA	Luminex®	Yes	-	cH6/1	Chimeric protein compromising of A/White-fronted Goose/Netherlands/21/1999 (H6HA head) and A/Puerto Rico/8/1934 (H1HA stalk) (Krammer et al., J Virol 2013)
Age	MI	Negative	Q38SQ8	Fig. 2h	IAV	HA	Luminex®	No	Sino Biological	40483-V08H	Influenza A H3N2 (A/Beijing/32/1992) Hemagglutinin / HA1 Protein (His Tag)
Age	MI	Positive	Q6DPQ6	-	IAV	M1	Luminex®	Yes	Genecust	-	PLIRHENRMVLASTTAKAMEQMAGSSEQAAEAMEVANQARQMVQAMRTIGTHPNSS
Age	MI	Negative	Q809Z8	-	IAV	M1	Luminex®	Yes	Genecust	-	SSAGLRDNLLENLQAYQKRMGVQMQRFK
Sex	MI	Higher in females	K9MY65	-	IAV	HA	Luminex®	Yes	Genecust	-	PIGTCSSECITPNGSIPNDKPFQNVNKITYGACPKYVKQNTLKLATGMRNVPEKQT
Sex	MI	Higher in males	Q80A02	-	IAV	M1	Luminex®	Yes	Genecust	-	TNPLIRHENRMVLASTTAKAMEQMAGSSEQAAEAMEVASQTRQMVQAMRTIGTHPS
Sex	MI	Higher in females	P03461	-	IBV	HA	Luminex®	No	Sino Biological	40705-V08H	Hemagglutinin Protein (His Tag) from Influenza B (B/Maryland/1959)
Sex	MI	Higher in males	I0B7A8	-	IBV	NP	Luminex®	No	Sino Biological	40783-V08B	Nucleoprotein Protein (His Tag) from Influenza B (B/Brisbane/60/2008)
Continent	EIP	Higher in AFB	Q1HVG4	Fig. 3d	EBV	EBNA-4	Luminex®	Yes	Genecust	-	YQPQMGHIPYQPRPTGHSTMLRPQWAPTTMQPPPRAPTPMPPPQGPPTAMQRPQGA
Continent	EIP	Higher in EUB	P03204	Fig. 3h	EBV	EBNA-6	Luminex®	Yes	Genecust	-	ESSHLSSMSPTQPISHEEQPRYEDPDAPLDLSLHPDVAAQPAPQAPYQGYQEPPAP
Smoking	MI	Higher in smokers	P22055	-	Rhinovirus	T1A lysate	Luminex®	No	Native Antigen	NAT41626	Rhinovirus Type 1A Lysate
-	-	-	-	Extended Data Figs. 3a-f and 4a,c,e,g	CMV	ToRC	ELISA	No	BioPlex 2200 System	665-1650	-
-	-	-	-	Extended Data Figs. 3a-f and 4a,c,e,g	EBV	EA	ELISA	No	BioPlex 2200 System	665-1250	-
-	-	-	-	Extended Data Figs. 3a-f and 4a,c,e,g	EBV	EBNA	ELISA	No	BioPlex 2200 System	665-1250	-
-	-	-	-	Extended Data Figs. 3a-f and 4a,c,e,g	EBV	VCA	ELISA	No	BioPlex 2200 System	665-1250	-
-	-	-	-	Extended Data Figs. 3a-f and 4a,c,e,g	HBV	HBc	ELISA	No	Architect Abblott	8L44	-
-	-	-	-	Extended Data Figs. 3a-f and 4a,c,e,g	HBV	HBs	ELISA	No	Architect Abblott	7C18	-
-	-	-	-	Extended Data Figs. 3a-f and 4a,c,e,g	HSV1	-	ELISA	No	BioPlex 2200 System	665-3350	-
-	-	-	-	Extended Data Figs. 3a-f and 4a,c,e,g	HSV2	-	ELISA	No	BioPlex 2200 System	665-3350	-
-	-	-	-	Extended Data Figs. 3a-f and 4a,c,e,g	Measles MMRV	-	ELISA	No	BioPlex 2200 System	665-2450	-
-	-	-	-	Extended Data Figs. 3a-f and 4a,c,e,g	Mumps MMRV	-	ELISA	No	BioPlex 2200 System	665-2450	-
-	-	-	-	Extended Data Figs. 3a-f and 4a,c,e,g	Rubella	ToRC	ELISA	No	BioPlex 2200 System	665-1650	-
-	-	-	-	Extended Data Figs. 3a-f and 4a,c,e,g	VZV	-	ELISA	No	BioPlex 2200 System	665-2450	-
-	-	-	-	Extended Data Figs. 3g-l and 4b,d,f,h	HCoV-229E	229E NP	Luminex®	No	Native Antigen	REC31859-100	-
-	-	-	-	Extended Data Figs. 3g-l and 4b,d,f,h	HCoV-229E	229E S	Luminex®	No	Native Antigen	REC31895-100	-
-	-	-	-	Extended Data Figs. 3g-l and 4b,d,f,h	HCoV-HKU1	HKU1 NP	Luminex®	No	Native Antigen	REC31856	-
-	-	-	-	Extended Data Figs. 3g-l and 4b,d,f,h	HCoV-HKU1	HKU1 S	Luminex®	No	Native Antigen	REC31897-100	-
-	-	-	-	Extended Data Figs. 3g-l and 4b,d,f,h	HCoV-NL63	NL63 NP	Luminex®	No	Native Antigen	REC31858-100	-
-	-	-	-	Extended Data Figs. 3g-l and 4b,d,f,h	HCoV-NL63	NL63 S	Luminex®	No	Native Antigen	REC31896-100	-
-	-	-	-	Extended Data Figs. 3g-l and 4b,d,f,h	HCoV-OC43	OC43 NP	Luminex®	No	Native Antigen	REC31857-100	-
-	-	-	-	Extended Data Figs. 3g-l and 4b,d,f,h	HCoV-OC43	OC43 S	Luminex®	No	Native Antigen	REC31894-100	-
-	-	-	-	Extended Data Figs. 3g-l and 4b,d,f,h	SARS-CoV-2	NP	Luminex®	No	Native Antigen	REC31858-100	-
-	-	-	-	Extended Data Figs. 3g-l and 4b,d,f,h	SARS-CoV-2	Omicron RBD	Luminex®	No	Native Antigen	REC32007	-
-	-	-	-	Extended Data Figs. 3g-l and 4b,d,f,h	SARS-CoV-2	Wuhan RBD	Luminex®	No	Native Antigen	REC31882-100	-
-	-	-	-	Extended Data Figs. 3g-l and 4b,d,f,h	SARS-CoV-2	Wuhan Spike	Luminex®	No	Native Antigen	REC31871-100	-
-	-	-	-	Extended Data Figs. 3g-l and 4b,d,f,h	SARS-CoV-2	S2 Spike	Luminex®	No	Native Antigen	REC31830-100	-
-	-	-	-	Extended Data Figs. 3g-l and 4b,d,f,h	SARS-CoV-2	Omicron Spike	Luminex®	No	Native Antigen	REC32800-100	-
-	-	-	-	Extended Data Figs. 3g-l and 4b,d,f,h	Enterovirus	CoxB3 VP1	Luminex®	No	Native Antigen	REC31738-100	-
-	-	-	-	Extended Data Figs. 3g-l and 4b,d,f,h	Norovirus	GII.4 VLP	Luminex®	No	Native Antigen	REC32015-100	-
-	-	-	-	Extended Data Figs. 3g-l and 4b,d,f,h	Norovirus	GII.6 VLP	Luminex®	No	Native Antigen	REC31985-100	-
-	-	-	-	Extended Data Figs. 3g-l and 4b,d,f,h	Rotavirus	VP7	Luminex®	No	Native Antigen	REC31910-100	-
-	-	-	-	Extended Data Figs. 3g-l and 4b,d,f,h	HAV	HAV	Luminex®	No	RayBiotech	227-10025
-	-	-	-	Extended Data Figs. 3g-l and 4b,d,f,h	HBV	HBsAg	Luminex®	No	Prospec	HBS-872	-
-	-	-	-	Extended Data Figs. 3g-l and 4b,d,f,h	HEV	ORF2	Luminex®	No	Native Antigen	REC31653-100	-
-	-	-	-	Extended Data Figs. 3g-l and 4b,d,f,h	CMV	Lysate	Luminex®	No	Native Antigen	CMV-HP-100	-
-	-	-	-	Extended Data Figs. 3g-l and 4b,d,f,h	EBV	gp125	Luminex®	No	Native Antigen	REC31601-100	-
-	-	-	-	Extended Data Figs. 3g-l and 4b,d,f,h	IAV	H1N1 HA	Luminex®	No	Native Antigen	FLUH1N1-HA-100	-
-	-	-	-	Extended Data Figs. 3g-l and 4b,d,f,h	Echovirus	Echovirus	Luminex®	No	Native Antigen	REC31776-100
-	-	-	-	Extended Data Figs. 3g-l and 4b,d,f,h	Adenovirus	Type 5 hexon	Luminex®	No	Native Antigen	AH01-100	-
-	-	-	-	Extended Data Figs. 3g-l and 4b,d,f,h	Adenovirus	Type 40 hexon	Luminex®	No	Native Antigen	NAT41552-100	-
-	-	-	-	Extended Data Figs. 3g-l and 4b,d,f,h	Adenovirus	T3 lysate	Luminex®	No	Native Antigen	AD004-100	-
-	-	-	-	Extended Data Figs. 3g-l and 4b,d,f,h	RSV	gG	Luminex®	No	Native Antigen	RSV-GPB-50	-
-	-	-	-	Extended Data Figs. 3g-l and 4b,d,f,h	RSV	A	Luminex®	No	Native Antigen	NAT41624-100	-
-	-	-	-	Extended Data Figs. 3g-l and 4b,d,f,h	RSV	B	Luminex®	No	Native Antigen	NAT41625-100	-
-	-	-	-	Extended Data Figs. 3g-l and 4b,d,f,h	HPV	HPV 16	Luminex®	No	Prospec-Tany TechnoGene	HPV-001	-
-	-	-	-	Extended Data Figs. 3g-l and 4b,d,f,h	HPV	HPV 18	Luminex®	No	Prospec-Tany TechnoGene	HPV-002	-
-	-	-	-	Extended Data Figs. 3g-l and 4b,d,f,h	Measles virus	Measles lysate	Luminex®	No	Native Antigen	NAT41576-100	-
-	-	-	-	Extended Data Figs. 3g-l and 4b,d,f,h	Measles virus	Measles NP	Luminex®	No	Native Antigen	REC31796-100	-
-	-	-	-	Extended Data Figs. 3g-l and 4b,d,f,h	Mumps virus	Mumps lysate	Luminex®	No	Native Antigen	NAT41577-100	-
-	-	-	-	Extended Data Figs. 3g-l and 4b,d,f,h	Mumps virus	Mumps NP	Luminex®	No	Native Antigen	REC31810-100	-
-	-	-	-	Extended Data Figs. 3g-l and 4b,d,f,h	Rubella virus	VLP	Luminex®	No	Native Antigen	REC31651-100	-
-	-	-	-	Extended Data Figs. 3g-l and 4b,d,f,h	Rubella virus	Capsid	Luminex®	No	Prospec-Tany TechnoGene	RUB-293	-
-	-	-	-	Extended Data Figs. 3g-l and 4b,d,f,h	Rubella virus	E2	Luminex®	No	Prospec-Tany TechnoGene	RUB-292	-
-	-	-	-	Extended Data Figs. 3g-l and 4b,d,f,h	VZV	gE/Gi	Luminex®	No	Native Antigen	REC31907-100	-
-	-	-	-	Extended Data Figs. 3g-l and 4b,d,f,h	VZV	ORF26	Luminex®	No	Prospec-Tany TechnoGene	VZV-233	-

## Sheet: Table S2
Supplementary Table 2. Performance statistics for models predicting serostatus using VirScan peptide Z-scores
Virus	Method	Scores (n)	Threshold	Accuracy	Precision	Sensitivity	Specificity
CMV	Hit-based default method (Hit-D)	137	5	0.4148	0.3655	1	0.1173
	Hit-based optimized method (Hit-O)	137	14	0.9815	0.9574	0.989	0.9777
	AVARDA-based method	1	17	0.9	0.8265	0.8901	0.905
	Elastic Net (EN method)	137	-	0.9852	0.978	0.978	0.9888
HSV-1	Hit-based default method (Hit-D)	150	3	0.8985	0.875	1	0.6494
	Hit-based optimized method (Hit-O)	150	11	0.9737	0.9789	0.9841	0.9481
	AVARDA-based method	1	10	0.9398	0.9676	0.9471	0.9221
	Elastic Net (EN method)	15	-	0.9586	0.9734	0.9683	0.9351
HSV-2	Hit-based default method (Hit-D)	52	3	0.513	0.3333	0.9848	0.3596
	Hit-based optimized method (Hit-O)	52	13	0.7546	0.5	0.4848	0.8423
	AVARDA-based method	1	3	0.8067	0.6944	0.3788	0.9458
	Elastic Net (EN method)	5	-	0.9665	0.9385	0.9242	0.9803
EBV (EBNA)	Hit-based default method (Hit-D)	285	3	0.9405	0.9396	1	0.2
	Hit-based optimized method (Hit-O)	285	20	0.9405	0.9641	0.9719	0.55
	AVARDA-based method	1	13	0.9219	0.9597	0.9558	0.5
	Elastic Net (EN method)	285	-	0.9554	0.9721	0.9799	0.65
EBV (EA)	Hit-based default method (Hit-D)	285	3	0.1245	0.0906	0.9583	0.0415
	Hit-based optimized method (Hit-O)	285	68	0.6528	0.1483	0.5833	0.6598
	AVARDA-based method	1	31	0.6264	0.1287	0.5416	0.6349
	Elastic Net (EN method)	71	-	0.9207	0.5714	0.5	0.9627

## Sheet: Table S3
Supplementary Table 3. Demographic and lifestyle variables examined
Description	Category	Type
Age in years	Demographics	Continuous
Sex	Demographics	Continuous
Housing shared with a partner	Demographics	Binary
Housing shared with children	Demographics	Binary
Physical activity at home	Demographics	Categorical
Physical activity at work	Demographics	Binary
Hours of physical activity per week	Demographics	Continuous
Highest school diploma	Socio-professional status	Categorical
House owner	Socio-professional status	Binary
Job category	Socio-professional status	Categorical
Net monthly income	Socio-professional status	Categorical
Professional exposure to noise	Socio-professional status	Categorical
Unemployed	Socio-professional status	Binary
Working time (day or night)	Socio-professional status	Categorical
Years of education	Socio-professional status	Continuous
Birth delivery route (vaginal delivery or caesarian section)	Early life event	Binary
Birth in a large city	Early life event	Binary
Birth in a major city	Early life event	Binary
Birth length	Early life event	Continuous
Birth weight	Early life event	Continuous
Childhood in a large city	Early life event	Binary
Infant feeding (maternal breastfeeding or formula milk)	Early life event	Binary
Number of places of residence during childhood	Early life event	Continuous
Premature birth	Early life event	Binary
Difficulties to fall asleep or to remain asleep	Affective state	Categorical
Feeling depressed during the last two weeks	Affective state	Binary
Feeling fatigue during the last two weeks	Affective state	Binary
Feeling lack of energy or enthusiasm during the last two weeks	Affective state	Binary
Feeling low self esteem during the last two weeks	Affective state	Binary
Hours of sleep per day	Affective state	Continuous
Major negative life event in last 12 months	Affective state	Binary
Appendicectomy	Medical history	Binary
Surgery	Medical history	Binary
Tonsillectomy	Medical history	Binary
Alcohol monthly consumption	Nutritional habits	Categorical
Beer glasses per week	Nutritional habits	Continuous
Bread monthly consumption	Nutritional habits	Categorical
Charcuterie monthly consumption	Nutritional habits	Categorical
Cheese monthly consumption	Nutritional habits	Categorical
Dessert monthly consumption	Nutritional habits	Categorical
Diet type	Nutritional habits	Categorical
Egg monthly consumption	Nutritional habits	Categorical
Fish monthly consumption	Nutritional habits	Categorical
Fried food monthly consumption	Nutritional habits	Categorical
Meat monthly consumption	Nutritional habits	Categorical
Milk monthly consumption	Nutritional habits	Categorical
Monthly consumption of cooked fruits	Nutritional habits	Categorical
Monthly consumption of cooked vegetables	Nutritional habits	Categorical
Monthly consumption of raw fruits	Nutritional habits	Categorical
Monthly consumption of raw vegetables	Nutritional habits	Categorical
Pastry monthly consumption	Nutritional habits	Categorical
Pulse monthly consumption	Nutritional habits	Categorical
Salt consumption	Nutritional habits	Binary
Soda monthly consumption	Nutritional habits	Categorical
Starch monthly consumption	Nutritional habits	Categorical
Sweet monthly consumption	Nutritional habits	Categorical
Wine glasses per week	Nutritional habits	Continuous
Cannabis consumption	Xenobiotic exposure	Binary
Professional exposure to asbestos	Xenobiotic exposure	Binary
Professional exposure to benzene	Xenobiotic exposure	Binary
Professional exposure to dust	Xenobiotic exposure	Categorical
Professional exposure to other toxic products	Xenobiotic exposure	Binary
Professional exposure to silica	Xenobiotic exposure	Binary
Smoking status	Xenobiotic exposure	Categorical
Years of cigarette smoking	Xenobiotic exposure	Continuous
Years since last cigarette	Xenobiotic exposure	Continuous
Abdominal circumference	Body measurements	Continuous
Auricular temperature	Body measurements	Continuous
Body mass index (BMI)	Body measurements	Continuous
Diastolic pressure	Body measurements	Continuous
Glomerular filtration rate	Body measurements	Continuous
Heart rate	Body measurements	Continuous
Height	Body measurements	Continuous
Log-transformed albumin levels	Body measurements	Continuous
Log-transformed ALP levels	Body measurements	Continuous
Log-transformed ALT levels	Body measurements	Continuous
Log-transformed AST levels	Body measurements	Continuous
Log-transformed bicarbonate levels	Body measurements	Continuous
Log-transformed bilirubin levels	Body measurements	Continuous
Log-transformed calcium levels	Body measurements	Continuous
Log-transformed chloride levels	Body measurements	Continuous
Log-transformed cholesterol levels	Body measurements	Continuous
Log-transformed creatinin levels	Body measurements	Continuous
Log-transformed CRP levels	Body measurements	Continuous
Log-transformed gammaGT levels	Body measurements	Continuous
Log-transformed glycaemia levels	Body measurements	Continuous
Log-transformed haematocrit	Body measurements	Continuous
Log-transformed HDL levels	Body measurements	Continuous
Log-transformed hemoglobin levels	Body measurements	Continuous
Log-transformed LDL levels	Body measurements	Continuous
Log-transformed mean corpuscular volume	Body measurements	Continuous
Log-transformed phosphate levels	Body measurements	Continuous
Log-transformed potassium levels	Body measurements	Continuous
Log-transformed protein levels	Body measurements	Continuous
Log-transformed red blood cell counts	Body measurements	Continuous
Log-transformed sodium levels	Body measurements	Continuous
Log-transformed triglyceride levels	Body measurements	Continuous
Log-transformed urea levels	Body measurements	Continuous
Log-transformed uric acid levels	Body measurements	Continuous
Mean corpuscular hemoglobin concentration	Body measurements	Continuous
Metabolic score	Body measurements	Continuous
Systolic pressure	Body measurements	Continuous
Weight	Body measurements	Continuous
Log-transformed βTREC levels	T-cell immunity	Continuous
Log-transformed sjTREC levels	T-cell immunity	Continuous
Number of thymic divisions	T-cell immunity	Continuous
Absolute number of copies of coding joint KRECs (cjKs), measured by rtPCR	B-cell immunity	Continuous
Absolute number of copies of signal joint KRECs (sjKRECs), measured by rtPCR	B-cell immunity	Continuous
cjK/sjKREC ratio	B-cell immunity	Continuous
Number of B cell divisions, estimated from log2(cjK/sjKREC)	B-cell immunity	Continuous

## Sheet: Table S4
Supplementary Table 4. P-values for the associations between demographic variables and 2,608 public peptide Z-scores
Peptide	Age	Sex	Smoking status	Abdominal circumference	Alchohol consumption	Asbestos exposure	Baby diet	B cell divisions	Beer glasses per week	Benzene exposure	Birth length	Birth weight	BMI	Born in city	Born in major city	Born prematurely	Bread consumption	Caesarean delivery	Carbs consumption	Charcuterie consumption	Cheese consumption	Childhood in city	cjK	Cooked fruits consumption	Cooked vegetables consumption	Crisis last year	Dessert consumption	Diastolic pressure	Dietary habits	Dust exposure	Education	Egg consumption	Fish consumption	Fried food consumption	Glomerular filtration rate	Had appendicectomy	Had surgery	Had tonsillectomy	Heart rate	Height	Hours of physical activity per week	Hours of sleep per day	Income	Lives with children	Lives with partner	Log albumin levels	Log ALP levels	Log ALT levels	Log AST levels
A0A023T7J3_1513_109263	1.70136e-08	7.65591e-05	0.597903	0.0224789	0.000241252	0.610797	0.0964401	0.320747	0.00517889	0.0446854	0.129787	0.0401163	0.00574258	0.277269	0.0482402	0.417632	0.716762	0.574388	0.526555	0.590749	0.106573	0.991284	0.440317	0.632165	0.777224	0.285677	0.277017	0.367772	0.317836	0.748162	0.00574709	0.474502	0.682697	0.841587	0.115093	0.301706	0.224728	0.423531	0.347952	0.837308	0.851121	0.437612	0.0111465	0.162012	0.784917	0.951261	0.958472	0.885173	0.953744
A0A023T7J3_1989_109280	0.00410031	0.218446	0.552566	0.276957	0.662707	0.35733	0.572478	0.340575	0.494538	0.250107	0.334349	0.975632	0.0904162	0.144383	0.00835392	0.977171	0.156126	0.658956	0.114912	0.936405	0.0568353	0.306227	0.607134	0.222277	0.41093	0.016318	0.721301	0.610198	0.302252	0.102337	0.14805	0.0872343	0.819484	0.208449	0.58684	0.698402	0.144069	0.831916	0.830758	0.530753	0.670232	0.804334	0.725485	0.658823	0.804054	0.852601	0.019443	0.225344	0.724613
A0A089FY58_1093_111320	0.00115746	0.547772	0.628779	0.00890339	0.229746	0.697586	0.512659	0.446774	0.0842159	0.390551	0.344576	0.997593	0.0262201	0.771461	0.996371	0.662213	0.547199	0.528879	0.269074	0.362145	0.768824	0.985809	0.0291301	0.403069	0.712327	0.433075	0.159163	0.354603	0.724587	0.688666	0.556808	0.345671	0.834644	0.978083	0.654244	0.157564	0.406038	0.440617	0.558147	0.0784793	0.268402	0.462866	0.981837	0.0153811	0.496118	0.282291	0.555719	0.175181	0.584937
A0A089FY58_1317_111328	0.0157167	0.0487086	0.217516	0.0116807	0.858943	0.960358	0.51638	0.86779	0.186226	0.608242	0.0349846	0.0583477	0.0728058	0.212758	0.338101	0.723063	0.212331	0.932936	0.827827	0.0172315	0.0197134	0.0822184	0.571555	0.0164953	0.637282	0.2463	0.414625	0.577637	0.48457	0.978454	0.335441	0.247369	0.330686	0.252815	0.98873	0.0865032	0.145197	0.715031	0.476292	0.926511	0.22429	0.172794	0.811097	0.374669	0.426081	0.996571	0.551323	0.386071	0.24068
A0A089FY58_1569_111337	1.44419e-14	0.920794	0.110514	0.627163	0.452232	0.972247	0.620412	0.907401	0.0375686	0.99934	0.659672	0.621314	0.619313	0.0485112	0.204076	0.697511	0.23523	0.90073	0.937254	0.623652	0.816842	0.165617	0.846149	0.367262	0.660173	0.114037	0.175769	0.666028	0.713026	0.951194	0.974473	0.182414	0.730988	0.772463	0.660988	0.671383	0.747403	0.359084	0.475748	0.286055	0.89209	0.905448	0.976889	0.87887	0.925619	0.977871	0.504327	0.39621	0.110619
A0A097F590_477_119578	0.574235	0.158066	0.510739	0.644064	0.0974069	0.171671	0.235146	0.771786	0.295168	0.119715	0.52662	0.888296	0.69988	0.189023	0.19724	0.113571	0.911251	0.620578	0.840194	0.416671	0.4613	0.26428	0.105589	0.193458	0.868683	0.0136687	0.0678339	0.144548	0.0252418	0.273581	0.093321	0.777316	0.0795697	0.604163	0.970045	0.336648	0.563584	0.579529	0.607852	0.442084	0.34883	0.872895	0.211037	0.745941	0.964748	0.697422	0.18608	0.165496	0.418764
A0A0A1GJZ0_1709_112203	0.341981	0.0801955	0.0935789	0.502885	0.322371	0.791285	0.467554	0.857745	0.657077	0.788729	0.875465	0.723213	0.863191	0.163803	0.0986613	0.869959	0.440546	0.627461	0.820544	0.471945	0.164288	0.728136	0.265237	0.759718	0.916946	0.384745	0.987673	0.619861	0.109246	0.242385	0.217702	0.316073	0.633249	0.18607	0.655084	0.932523	0.817167	0.326384	0.979886	0.307324	0.283242	0.968499	0.876134	0.944486	0.718849	0.697387	0.587797	0.587382	0.599368
A0A0A1GJZ0_897_112174	0.504885	0.0617604	0.942924	0.519099	0.658363	0.618954	0.95457	0.246364	0.549925	0.683202	0.368477	0.187324	0.352552	0.318628	0.673602	0.8445	0.524016	0.716787	0.593236	0.650784	0.498471	0.979971	0.672681	0.870447	0.625775	0.749564	0.557561	0.714987	0.664064	0.363963	0.493784	0.837269	0.346464	0.738995	0.00242172	0.505584	0.633017	0.829478	0.0307894	0.901098	0.300434	0.875114	0.568816	0.298225	0.733255	0.908351	0.674794	0.435124	0.852569
A0A0S2XIT1_1_112533	4.25569e-15	0.000144636	0.159892	0.654153	0.532495	0.303292	0.944218	0.857428	0.796907	0.629212	0.621724	0.806217	0.830438	0.629419	0.439901	0.373693	0.19272	0.255673	0.16026	0.926896	0.219418	0.727278	0.410455	0.548301	0.751194	0.561624	0.469924	0.64855	0.850107	0.629689	0.937018	0.909512	0.768977	0.714748	0.545475	0.6362	0.478663	0.300987	0.298223	0.160873	0.815458	0.877581	0.906823	0.0906826	0.683267	0.753758	0.998935	0.831655	0.470797
A0PBV8_29_95	8.2399e-34	0.0716539	1.77016e-08	0.343884	0.359384	0.112974	0.856097	0.172836	0.0924336	0.90719	0.511857	0.257613	0.991345	0.226892	0.776865	0.98277	0.289714	0.545715	0.329143	0.757712	0.334666	0.0947108	0.602293	0.414569	0.596731	0.302368	0.76693	0.63282	0.529753	0.27932	0.346789	0.738608	0.964537	0.331781	0.220752	0.647929	0.834105	0.294855	0.296456	0.128167	0.728265	0.327626	0.671703	0.491446	0.538707	0.976367	0.710935	0.925162	0.994005
A1Z0Q5_365_80389	1.176e-39	0.611227	0.790072	0.767132	0.195409	0.90324	0.871026	0.207762	0.706928	0.537604	0.47599	0.504381	0.362917	0.0668017	0.726741	0.802166	0.428728	0.684739	0.0492969	0.175353	0.562007	0.471989	0.819607	0.572152	0.017417	0.808588	0.601994	0.870987	0.829883	0.712339	0.0205224	0.111195	0.834814	0.324183	0.893851	0.748338	0.415333	0.145519	0.585172	0.278117	0.876301	0.0208241	0.356397	0.754654	0.578005	0.308197	0.667109	0.296772	0.398868
A3F777_29_377	0.0273971	0.0010353	0.592949	0.130624	0.0306537	0.17374	0.0809734	0.469109	0.256229	0.989859	0.207056	0.648895	0.964168	0.414076	0.751386	0.269775	0.812101	0.0843127	0.535333	0.711397	0.293638	0.586792	0.312942	0.383028	0.732522	0.611534	0.156857	0.671027	0.873754	0.0211864	0.207318	0.837562	0.03683	0.34712	0.432617	0.772024	0.136355	0.158786	0.0897736	0.0308626	0.986613	0.815005	0.868104	0.107746	0.226721	0.49154	0.797486	0.427249	0.420465
A3FGJ8_1_388	1.44762e-06	0.755217	0.788083	0.869267	0.201134	0.899186	0.423796	0.589693	0.421578	0.37961	0.187383	0.30711	0.470242	0.0908353	0.386878	0.89158	0.557138	0.658636	0.0641594	0.414342	0.645783	0.473602	0.290607	0.371708	0.294325	0.992047	0.261957	0.912528	0.853162	0.981543	0.0147295	0.00618351	0.997212	0.463381	0.749346	0.653896	0.152901	0.664242	0.839283	0.0381585	0.495827	0.0501357	0.22411	0.960516	0.595677	0.963327	0.82774	0.644949	0.248156
A3R4H6_57_395	7.21678e-10	0.866315	0.426909	0.671995	0.901935	0.626156	0.413053	0.829664	0.442054	0.323946	0.103921	0.579176	0.428817	0.161802	0.432677	0.480131	0.270435	0.159858	0.564185	0.185609	0.329768	0.0171389	0.212297	0.28363	0.710134	0.350891	0.111144	0.512549	0.189411	0.434286	0.975682	0.330454	0.317451	0.0932272	0.776403	0.134447	0.530494	0.885153	0.168275	0.579407	0.926287	0.188181	0.986015	0.000957218	0.580283	0.155834	0.831932	0.11043	0.23652
A3R4H6_85_396	2.2056e-26	0.370844	0.261185	0.226802	0.835392	0.917009	0.746781	0.683222	0.248202	0.299491	0.701591	0.511463	0.180515	0.445657	0.880395	0.807773	0.0552668	0.264019	0.135339	0.520893	0.646535	0.0234153	0.353548	0.101528	0.877242	0.273269	0.754774	0.697874	0.466896	0.503889	0.727208	0.645608	0.769763	0.0754844	0.842566	0.776081	0.83299	0.720457	0.108516	0.131369	0.640672	0.160718	0.636065	0.00677212	0.475048	0.021111	0.60971	0.0170538	0.0364081
A3R4N1_225_414	0.430112	0.000118732	0.909679	0.470906	0.740849	0.00405967	0.588549	0.594892	0.899012	0.654564	0.500793	0.269945	0.187756	0.470092	0.419714	0.259004	0.600277	0.208244	0.303715	0.729677	0.094098	0.196771	0.959689	0.993254	0.978514	0.264279	0.566703	0.696416	0.671143	0.278258	0.0401292	0.338145	0.343114	0.43333	0.710461	0.527552	0.0803735	0.741529	0.779612	0.329857	0.065777	0.464973	0.265281	0.308198	0.890837	0.617866	0.799667	0.940889	0.383852
A3R4N4_85_436	0.000831762	0.843036	0.519602	0.430243	0.589253	0.476635	0.137175	0.437557	0.937256	0.765511	0.869954	0.564191	0.248898	0.502018	0.742966	0.873033	0.570886	0.531561	0.458505	0.921934	0.686911	0.350485	0.684907	0.545773	0.868189	0.167535	0.981901	0.757945	0.491992	0.160854	0.941057	0.835792	0.288859	0.695827	0.726612	0.613322	0.884815	0.406861	0.71809	0.80654	0.237099	0.996063	0.14746	0.177578	0.542332	0.202781	0.0162382	0.427226	0.92139
A4GBX9_141_82771	0.0240094	9.25782e-08	0.819876	0.0160886	0.688375	0.770926	0.806773	0.295621	0.606833	0.190814	0.836958	0.169393	0.17998	0.511069	0.91194	0.204341	0.988897	0.618783	0.310786	0.395987	0.427026	0.229219	0.840477	0.838156	0.588668	0.729458	0.38799	0.176377	0.940094	0.730585	0.223846	0.877946	0.108049	0.0838303	0.160451	0.578826	0.0208459	0.847874	0.799893	0.621916	0.57046	0.719151	0.906753	0.418951	0.227865	0.3912	0.749368	0.0024254	0.0542257
A4GBX9_197_82772	3.02512e-08	0.00490854	0.110278	0.678478	0.19905	0.731246	0.141984	0.184087	0.000118682	0.27901	0.673517	0.157436	0.224662	0.226185	0.916173	0.382809	0.818514	0.521246	0.904873	0.462899	0.0596386	0.485603	0.219918	0.798371	0.144623	0.726569	0.904046	0.502173	0.264656	0.125936	0.149005	0.982498	0.309462	0.837556	0.355401	0.0568852	0.395701	0.594487	0.030881	0.389167	0.207324	0.13928	0.64384	0.304794	0.199564	0.546774	0.284799	0.792336	0.664773
A4GBX9_225_82773	0.0018271	0.239111	0.298397	0.77134	0.493348	0.307937	0.738527	0.611164	0.00488338	0.365307	0.437008	0.115946	0.331793	0.217202	0.997376	0.443919	0.424938	0.925844	0.999536	0.413559	0.459042	0.511101	0.571304	0.988383	0.240864	0.698625	0.832838	0.740823	0.360917	0.335233	0.113923	0.199622	0.0991249	0.657632	0.500912	0.541998	0.923003	0.593457	0.193458	0.294862	0.187647	0.277398	0.890608	0.667329	0.331416	0.915917	0.505078	0.740201	0.38488
A4GCH7_141_82790	0.120472	0.00246656	0.911287	0.102051	0.679136	0.280761	0.534425	0.372087	0.759563	0.26417	0.270415	0.94942	0.597947	0.933705	0.482718	0.467987	0.0883013	0.471946	0.256045	0.318222	0.100674	0.921904	0.951051	0.497225	0.463602	0.649132	0.503076	0.386905	0.647232	0.534519	0.487546	0.653644	0.056466	0.710204	0.0693468	0.439124	0.330954	0.0743244	0.574536	0.390301	0.64104	0.917596	0.200899	0.611717	0.667259	0.120771	0.789518	0.222901	0.286311
A4GCI8_197_82740	1.24316e-05	0.545487	0.410606	0.3055	0.145415	0.723455	0.140136	0.412211	0.0128693	0.445481	0.905475	0.82439	0.667746	0.185168	0.73977	0.326211	0.874559	0.836303	0.976636	0.851284	0.164843	0.530291	0.141073	0.817118	0.109591	0.833843	0.505104	0.215329	0.173136	0.258746	0.235484	0.980902	0.0426443	0.968246	0.0174977	0.0236364	0.325078	0.283977	0.85905	0.365461	0.121132	0.933395	0.486037	0.484893	0.948662	0.270252	0.151472	0.511172	0.91676
A4GCI8_225_82741	0.373025	0.122516	0.502944	0.598857	0.347265	0.758159	0.216224	0.184236	0.000948903	0.472461	0.494916	0.233953	0.236492	0.161759	0.630198	0.653826	0.678027	0.218557	0.953425	0.519859	0.73607	0.448442	0.0785354	0.770726	0.0481334	0.9022	0.88096	0.520222	0.123851	0.154485	0.214161	0.807721	0.178782	0.564148	0.74998	0.0256668	0.710124	0.261361	0.246752	0.731205	0.0392554	0.0659521	0.329096	0.300475	0.0235921	0.98343	0.166412	0.524943	0.534354
A4GCJ9_141_82785	4.27651e-09	0.000215751	0.798279	0.637415	0.776112	0.446172	0.205755	0.743349	0.768046	0.354793	0.760039	0.0669899	0.759417	0.868942	0.274044	0.420317	0.501394	0.950759	0.848692	0.936331	0.412653	0.459984	0.856774	0.32073	0.599765	0.41035	0.723728	0.114877	0.842226	0.626601	0.559251	0.330833	0.244917	0.38995	0.0409357	0.357515	0.191364	0.956083	0.730016	0.119569	0.606611	0.548277	0.61165	0.771563	0.724955	0.874231	0.938499	0.832193	0.848129
A4GCL9_477_553	0.000143713	0.71061	0.954936	0.723762	0.00161858	0.287118	0.891685	0.778398	0.844616	0.640037	0.947608	0.578015	0.813341	0.194454	0.964677	0.463538	0.156609	0.658504	0.646946	0.929557	0.0681564	0.0357419	0.301035	0.148524	0.649815	0.722656	0.269737	0.156347	0.689979	0.630474	0.607219	0.394476	0.158272	0.496753	0.278545	0.377543	0.779667	0.167604	0.248647	0.336629	0.397743	0.851415	0.905275	0.354881	0.318048	0.387244	0.594499	0.336736	0.819728
A4K143_449_81072	0.000213726	2.17538e-06	0.839058	0.458697	0.850796	0.440474	0.664328	0.836174	0.575502	0.687242	0.261104	0.519051	0.606821	0.938528	0.655264	0.546081	0.171572	0.630037	0.884296	0.387761	0.769333	0.19621	0.999054	0.456441	0.0308357	0.977911	0.264002	0.161346	0.606398	0.892329	0.609619	0.790668	0.505069	0.380854	0.692242	0.201469	0.187802	0.0309818	0.149802	0.0721282	0.447959	0.788296	0.0741133	0.133251	0.946056	0.291521	0.0888573	0.0683734	0.349739
A4K143_477_81073	0.0123056	0.382362	0.25299	0.64112	0.293218	0.0721715	0.967527	0.581228	0.121953	0.94672	0.47269	0.922154	0.911318	0.373373	0.969947	0.519612	0.27726	0.46828	0.261466	0.691385	0.320016	0.357581	0.314232	0.800282	0.46132	0.891335	0.237377	0.535151	0.933145	0.126722	0.432154	0.534065	0.113861	0.311165	0.271289	0.951777	0.529735	0.721947	0.319421	0.0704982	0.819159	0.409014	0.278073	0.528313	0.106089	0.675731	0.825725	0.646694	0.170995
A4K145_169_82751	1.53385e-09	4.6242e-06	0.547459	0.603044	0.621125	0.236005	0.818418	0.429777	0.246913	0.3274	0.801336	0.773046	0.593989	0.444691	0.623379	0.423819	0.36956	0.617385	0.408956	0.123661	0.356825	0.25344	0.498583	0.279093	0.320579	0.185297	0.142706	0.0403545	0.493191	0.532335	0.683934	0.446963	0.625744	0.322995	0.0346706	0.279434	0.437468	0.752432	0.684329	0.855067	0.77043	0.748239	0.996766	0.722589	0.936061	0.723282	0.482966	0.604008	0.917341
A4K145_197_82752	0.000184095	1.45051e-05	0.0667775	0.986119	0.40778	0.74689	0.180135	0.172213	1.53913e-05	0.143717	0.988546	0.931992	0.443557	0.592582	0.706874	0.791467	0.899406	0.402498	0.941308	0.197923	0.426065	0.860605	0.162612	0.616153	0.138754	0.881563	0.981963	0.91761	0.199439	0.665042	0.343681	0.914031	0.0897266	0.60952	0.606952	0.0350517	0.388045	0.297864	0.202633	0.467026	0.0492171	0.0984981	0.881073	0.282002	0.36403	0.544242	0.0881105	0.727046	0.649594
A4K153_1_85264	1.06375e-05	0.624859	0.537081	0.453841	0.894871	0.0996486	0.406386	0.442738	0.499981	0.25548	0.0915972	0.475285	0.405038	0.933867	0.737094	0.3688	0.873542	0.684519	0.439405	0.407192	0.700373	0.815591	0.838115	0.60519	0.919375	0.350696	0.473528	0.158271	0.013456	0.204428	0.780173	0.411414	0.841792	0.940194	0.222622	0.822694	0.246086	0.162762	0.855566	0.373513	0.113291	0.60601	0.463555	0.48596	0.370471	0.127319	0.603506	0.620807	0.535995
A4KAD6_85_586	0.0228495	0.55969	0.0259049	0.479978	0.0253625	0.206569	0.388229	0.232744	0.191089	0.970739	0.612036	0.169174	0.467029	0.805475	0.567866	0.541264	0.677309	0.529407	0.510326	0.659853	0.727725	0.359659	0.744259	0.477078	0.0396742	0.108882	0.0234901	0.44037	0.421451	0.532535	0.183896	0.916198	0.476657	0.0345899	0.361138	0.352182	0.494029	0.416075	0.285164	0.578677	0.37114	0.58922	0.80636	0.428751	0.576259	0.373655	0.605613	0.867078	0.538788
A4U7F4_589_623	0.000104331	0.771375	0.684854	0.907716	0.775396	0.53377	0.953238	0.526254	0.354333	0.568584	0.00735431	0.282537	0.606911	0.916679	0.65014	0.471934	0.599362	0.1274	0.649673	0.935778	0.58453	0.295796	0.984202	0.116818	0.590785	0.788434	0.195832	0.759701	0.395685	0.499465	0.559506	0.658365	0.276245	0.468818	0.892478	0.526442	0.286888	0.632614	0.671808	0.717576	0.289617	0.954022	0.718032	0.770977	0.499388	0.466077	0.563503	0.105051	0.786052
A4V911_57_730	1.49545e-06	0.559909	0.694611	0.767132	0.348855	0.992014	0.974858	0.911041	0.492878	0.562999	0.956355	0.955784	0.31785	0.577181	0.241905	0.163933	0.795175	0.381865	0.615774	0.553402	0.0466373	0.884974	0.016095	0.0738928	0.474106	0.465853	0.285343	0.213069	0.250728	0.391949	0.987543	0.0985948	0.332158	0.91616	0.556769	0.658844	0.901725	0.381088	0.0426212	0.907097	0.505424	0.674253	0.399396	0.410859	0.0188289	0.617172	0.834163	0.394382	0.893594
A4V911_85_731	3.80229e-07	0.750193	0.318784	0.842451	0.435023	0.75804	0.819394	0.684114	0.440339	0.204747	0.671475	0.346657	0.484495	0.240777	0.312265	0.805287	0.663876	0.189601	0.673288	0.856671	0.599637	0.333029	0.0072215	0.258827	0.978096	0.409666	0.209146	0.547725	0.662765	0.228903	0.892062	0.204261	0.485868	0.958694	0.0798963	0.460216	0.929847	0.541143	0.469292	0.889148	0.389412	0.951439	0.493032	0.0627575	0.00603963	0.565078	0.488772	0.124985	0.873746
A4ZKJ9_113_755	0.642587	0.532602	0.581489	0.00955527	0.79109	0.705862	0.478436	0.600929	0.915547	0.817837	0.430327	0.396877	0.0786688	0.0279941	0.496343	0.994508	0.57359	0.762838	0.0616107	0.28884	0.522181	0.378795	0.808816	0.510173	0.23696	0.491109	0.347529	0.635533	0.626826	0.91414	0.956892	0.113534	0.654126	0.7124	0.393582	0.00454073	0.000955302	0.925115	0.479897	0.00919424	0.812963	0.973916	0.22722	0.526115	0.0663552	0.190028	0.251192	0.775383	0.158476
A4ZKJ9_141_756	1.177e-06	0.315152	0.603218	0.558287	0.745892	0.395773	0.116184	0.827789	0.631726	0.465028	0.148928	0.993674	0.638219	0.594708	0.890049	0.318047	0.529001	0.660128	0.291919	0.592575	0.741156	0.984794	0.749621	0.77538	0.430977	0.310966	0.413838	0.968505	0.710811	0.627958	0.191328	0.199588	0.920414	0.7989	0.899845	0.530548	0.231956	0.530688	0.297628	0.0440902	0.924057	0.637867	0.672558	0.677248	0.801377	0.167828	0.776205	0.466279	0.146519
A4ZKJ9_169_757	0.47443	2.58135e-12	0.196673	0.258671	0.514231	0.247551	0.787665	0.779129	0.922526	0.729352	0.843986	0.491088	0.265478	0.395251	0.45974	0.594464	0.489591	0.668647	0.509308	0.197605	0.106655	0.475849	0.542723	0.459707	0.959692	0.13757	0.866671	0.288309	0.153489	0.332271	0.169845	0.920328	0.536774	0.714184	0.0523396	0.542983	0.951963	0.930484	0.531464	0.134069	0.720343	0.691526	0.996847	0.177537	0.890429	0.6394	0.374807	0.685039	0.231288
A4ZKJ9_197_758	0.72929	2.10872e-10	0.105353	0.796788	0.984969	0.322196	0.743452	0.710097	0.868191	0.25425	0.406548	0.866234	0.559869	0.349251	0.586841	0.253575	0.450562	0.97031	0.894663	0.200491	0.0767089	0.319999	0.747372	0.326876	0.833604	0.361304	0.691425	0.199552	0.591846	0.290306	0.367545	0.742325	0.328785	0.864569	0.16298	0.42291	0.866367	0.773078	0.458343	0.346564	0.979444	0.829546	0.553409	0.400353	0.642636	0.841839	0.894895	0.838038	0.521671
A4ZKK5_1_788	0.27514	0.000175865	0.319903	0.457452	0.916756	0.866939	0.15746	0.00138281	0.612502	0.924692	0.19297	0.127345	0.491061	0.538202	0.322317	0.294585	0.160417	0.46761	0.233203	0.714999	0.142559	0.236801	0.618222	0.440862	0.528359	0.872174	0.584787	0.129038	0.0867648	0.46623	0.649404	0.476962	0.257545	0.481012	0.246999	0.828838	0.376977	0.405788	0.675016	0.615439	0.711142	0.721135	0.623678	0.0515795	0.354724	0.301817	0.872211	0.507561	0.49558
A5GZD8_1149_877	1.80291e-06	0.466788	0.509629	0.882155	0.388932	0.267918	0.718154	0.27702	0.552157	0.990296	0.862756	0.369812	0.457735	0.192101	0.826796	0.774405	0.607949	0.693023	0.290956	0.633197	0.63708	0.495684	0.570777	0.310636	0.0782733	0.48226	0.420225	0.327652	0.717386	0.00605674	0.0347433	0.297135	0.102625	0.104228	0.0935129	0.602467	0.138796	0.397026	0.876398	0.276755	0.0125711	0.519829	0.949446	0.60728	0.892593	0.411863	0.222171	0.884436	0.988652
A5GZD8_1233_880	6.58089e-17	0.663402	0.00528602	0.00615677	0.184974	0.906687	0.288823	0.500498	0.612691	0.638504	0.96819	0.79022	0.0662357	0.00567241	0.517822	0.24574	0.972917	0.0635374	0.663225	0.942978	0.463027	0.929033	0.037284	0.625416	0.139861	0.571333	0.0998885	0.00813771	0.138459	0.431255	0.431778	0.179876	0.324163	0.538875	0.670606	0.571124	0.599808	0.769387	0.626338	0.853661	0.757659	0.402506	0.0916856	0.834202	0.652971	0.995155	0.543454	0.525034	0.773931
A5GZD8_1261_881	8.0009e-21	0.979164	0.000825835	0.0119812	0.230452	0.603229	0.343431	0.963304	0.968075	0.831133	0.739712	0.721069	0.177623	0.11007	0.706582	0.406307	0.390884	0.106072	0.879693	0.792649	0.251569	0.640438	0.0154752	0.662262	0.167939	0.874412	0.158749	0.0314005	0.0409657	0.350657	0.118529	0.257953	0.435459	0.497207	0.631973	0.58059	0.475928	0.413877	0.452504	0.49647	0.875394	0.302347	0.415016	0.95493	0.921367	0.676617	0.495086	0.308006	0.986069
A5GZD8_1429_887	2.92872e-08	0.717863	3.57011e-07	0.157179	0.548994	0.0120276	0.416505	0.025821	0.732067	0.0776535	0.185086	0.768792	0.45632	0.280242	0.176346	0.020168	0.533437	0.346664	0.770684	0.742657	0.373529	0.925987	0.154671	0.252748	0.0773581	0.370159	0.982475	0.502893	0.18009	0.360989	0.431696	0.54563	0.309026	0.735128	0.665128	0.852626	0.911235	0.759615	0.686907	0.410703	0.292173	0.754776	0.449855	0.226814	0.794606	0.291146	0.600505	0.799067	0.604895
A5GZD8_1457_888	1.45522e-12	0.451994	0.000252392	0.556342	0.936834	0.123466	0.780965	0.00995866	0.840193	0.347456	0.135757	0.901744	0.924454	0.627102	0.201119	0.0082571	0.699856	0.283159	0.400007	0.827715	0.365335	0.60223	0.228768	0.720859	0.029825	0.541285	0.998543	0.684928	0.560641	0.678951	0.449155	0.62811	0.340418	0.531367	0.898083	0.651933	0.755105	0.966321	0.613664	0.318501	0.437606	0.962379	0.444981	0.520631	0.967031	0.584816	0.981265	0.578033	0.628971
A5GZD8_1709_897	1.88648e-06	0.157511	0.00173723	0.350699	0.690556	0.906422	0.65426	0.823852	0.701457	0.223207	0.340612	0.636814	0.151903	0.0504056	0.948921	0.54578	0.280663	0.215931	0.959916	0.715268	0.600807	0.0515612	0.242694	0.124668	0.190157	0.979168	0.145499	0.0554095	0.50453	0.45882	0.395734	0.888226	0.944175	0.676309	0.74763	0.775218	0.661194	0.849848	0.358008	0.92725	0.892603	0.487834	0.781044	0.702433	0.0622039	0.982118	0.424895	0.502872	0.922955
A5GZD8_1737_898	1.94925e-19	0.0754766	0.000343939	0.60038	0.76967	0.234222	0.542794	0.839798	0.832501	0.944395	0.69185	0.556853	0.400843	0.947432	0.686721	0.183491	0.624794	0.772736	0.476649	0.670839	0.783257	0.148524	0.344364	0.0544076	0.0723021	0.872071	0.0882108	0.148364	0.668974	0.599715	0.43198	0.623684	0.523015	0.559151	0.950573	0.815378	0.801514	0.888724	0.725735	0.642291	0.888244	0.387211	0.987335	0.903737	0.261827	0.337272	0.277427	0.145064	0.101999
A5GZD8_1765_899	1.17751e-08	0.607782	0.609721	0.163129	0.692968	0.69931	0.41924	0.456844	0.206494	0.734635	0.415829	0.255443	0.0940954	0.382616	0.103909	0.321457	0.105447	0.355663	0.376297	0.971902	0.545458	0.0629913	0.348145	0.180396	0.515996	0.420169	0.0559016	0.219981	0.667303	0.0348065	0.217031	0.122595	0.332385	0.273125	0.0774776	0.932387	0.34435	0.254797	0.595031	0.209534	0.211216	0.175547	0.981887	0.356068	0.70656	0.734681	0.134863	0.909775	0.697966
A5GZD8_1821_901	0.0689682	3.18816e-09	0.0149755	0.441524	0.361314	0.444185	0.620237	0.0843699	0.391528	0.487392	0.384569	0.289227	0.0923464	0.0222557	0.451778	0.0838402	0.557182	0.553358	0.740382	0.32746	0.405308	0.140157	0.614568	0.0411107	0.142425	0.236865	0.909828	0.798417	0.283659	0.0901468	0.974107	0.849908	0.410934	0.934463	0.402071	0.751793	0.312434	0.635068	0.345029	0.843505	0.239713	0.204361	0.276038	0.169266	0.498511	0.713311	0.271016	0.686146	0.914041
A5GZD8_1_836	1.4427e-31	0.939501	3.9287e-12	0.817922	0.61516	0.168093	0.605843	0.120983	0.0593939	0.895292	0.935054	0.24712	0.873019	0.848779	0.121094	0.147377	0.822081	0.903858	0.718636	0.978729	0.874119	0.841148	0.345591	0.423855	0.559108	0.451945	0.530116	0.426147	0.990278	0.749646	0.581136	0.825845	0.50811	0.917321	0.0603207	0.16866	0.421692	0.87418	0.0764409	0.286657	0.313653	0.978063	0.343372	0.202344	0.221388	0.666558	0.288452	0.510542	0.666398
A5GZD8_1849_902	5.46401e-05	0.0303713	0.0016536	0.137806	0.157589	0.76246	0.30179	0.804552	0.716675	0.75182	0.214676	0.590212	0.100142	0.353874	0.034044	0.391135	0.842861	0.386208	0.0433045	0.943077	0.564223	0.909671	0.068585	0.05916	0.398039	0.602105	0.305551	0.441002	0.737006	0.222943	0.0486879	0.268322	0.740774	0.803148	0.72235	0.135085	0.708901	0.329365	0.0125126	0.713646	0.884837	0.684109	0.954329	0.113498	0.736031	0.328801	0.471945	0.237585	0.894088
A5GZD8_197_843	0.00315864	0.00219252	0.00109035	0.340954	0.600959	0.873435	0.843274	0.260303	0.0852319	0.503977	0.0824203	0.309645	0.646627	0.940756	0.658656	0.349684	0.149874	0.662164	0.0630672	0.916	0.999741	0.128953	0.275472	0.879633	0.754619	0.954305	0.349649	0.285026	0.364232	0.0387845	0.185034	0.92941	0.94366	0.145029	0.00926654	0.319096	0.228045	0.878468	0.539686	0.101834	0.999359	0.363579	0.435242	0.198559	0.477556	0.0794977	0.86622	0.788175	0.840993
A5GZD8_29_837	2.33799e-27	0.0467077	1.51384e-09	0.444028	0.237095	0.0566882	0.728369	0.0230427	0.204919	0.506565	0.825068	0.217778	0.999057	0.116982	0.591895	0.993828	0.456625	0.681553	0.193816	0.917999	0.941826	0.220352	0.321048	0.194921	0.964176	0.786257	0.457066	0.989662	0.450271	0.258883	0.299734	0.754226	0.970615	0.298411	0.437555	0.463822	0.744278	0.305283	0.16471	0.0778854	0.29321	0.925226	0.398272	0.0754671	0.704391	0.917758	0.618735	0.836012	0.420348
A5GZD8_309_847	3.11862e-08	0.025641	0.241167	0.964495	0.37332	0.452064	0.248109	0.994239	0.765219	0.924473	0.808706	0.770944	0.653378	0.668961	0.549723	0.0100355	0.992009	0.20853	0.255171	0.0494049	0.164241	0.589556	0.869335	0.95779	0.789346	0.212319	0.601589	0.471292	0.27751	0.550863	0.87267	0.411277	0.976203	0.85811	0.705732	0.419101	0.770851	0.40615	0.320781	0.314032	0.500648	0.0849451	0.436736	0.221613	0.271425	0.121593	0.361545	0.0415894	0.913716
A5GZD8_337_848	0.000699034	0.0011512	0.526592	0.56794	0.565147	0.0790192	0.325762	0.229702	0.0400724	0.849293	0.507725	0.778875	0.674789	0.647246	0.757938	0.414506	0.664811	0.682501	0.755792	0.973276	0.0486886	0.277252	0.676001	0.587365	0.855705	0.965049	0.982463	0.979948	0.634575	0.327222	0.79097	0.457303	0.743617	0.759711	0.652839	0.360009	0.32441	0.713068	0.743821	0.825096	0.205989	0.000473717	0.0779867	0.618874	0.352443	0.399118	0.848847	0.154653	0.640133
A5GZD8_561_856	1.59775e-08	6.06584e-10	0.0495403	0.410635	0.298292	0.319733	0.907616	0.0709999	0.118519	0.6269	0.516996	0.37115	0.113553	0.60007	0.524141	0.88247	0.792746	0.0236608	0.205283	0.570094	0.905785	0.528152	0.7415	0.909443	0.819594	0.619683	0.257573	0.268701	0.506796	0.10122	0.416335	0.23955	0.884405	0.358715	0.544955	0.786157	0.69737	0.4772	0.257658	0.323101	0.213375	0.549124	0.846432	0.243307	0.216495	0.661958	0.616638	0.344699	0.491513
A5GZD8_57_838	4.43588e-13	0.912628	1.11627e-09	0.423815	0.48589	0.78665	0.495064	0.00710327	0.669947	0.971248	0.697349	0.2482	0.387173	0.762406	0.722588	0.714561	0.967124	0.810628	0.435424	0.384511	0.682925	0.996652	0.261334	0.232887	0.195562	0.95398	0.189798	0.62547	0.133498	0.216386	0.990626	0.754563	0.218798	0.121282	0.130338	0.954799	0.175726	0.287712	0.447091	0.349646	0.797881	0.289177	0.345835	0.0452657	0.476937	0.680238	0.544007	0.590479	0.221989
A5GZD8_589_857	5.92064e-09	0.0721229	0.116775	0.556234	0.761299	0.222877	0.922161	0.157488	0.352653	0.598896	0.0338454	0.488378	0.363361	0.846863	0.548247	0.765675	0.635188	0.107266	0.328466	0.558686	0.452275	0.719038	0.959325	0.777475	0.682184	0.895296	0.811412	0.265543	0.542489	0.156164	0.253505	0.329547	0.812662	0.78118	0.818009	0.133934	0.865177	0.724643	0.670924	0.331458	0.333878	0.220946	0.759303	0.628005	0.971252	0.995257	0.413755	0.322541	0.811539
A5GZE6_113_93539	1.98824e-05	0.00274283	0.363392	0.237416	0.71993	0.869649	0.777142	0.707466	0.163396	0.320967	0.743671	0.955856	0.14333	0.0106349	0.00955393	0.473644	0.956373	0.0610696	0.386435	0.781094	0.792087	0.505638	0.4291	0.0291683	0.182529	0.939496	0.0208129	0.117753	0.362584	0.14489	0.672685	0.443522	0.185463	0.38904	0.00262763	0.417173	0.480326	0.280971	0.683845	0.859807	0.389315	0.714859	0.279003	0.878308	0.443993	0.32804	0.235323	0.641907	0.593384
A5GZE6_1205_93578	1.36501e-11	0.021651	0.00111845	0.0198721	0.173891	0.962007	0.397333	0.830683	0.762014	0.420688	0.99146	0.584521	0.348989	0.184671	0.75177	0.528748	0.464353	0.0521355	0.741431	0.550818	0.854081	0.442419	0.00863608	0.201858	0.0468901	0.116151	0.0469734	0.00538673	0.053769	0.833513	0.100302	0.426562	0.787784	0.0480425	0.444281	0.490649	0.231434	0.981322	0.49638	0.57533	0.280501	0.333522	0.102897	0.455097	0.399984	0.996016	0.979852	0.356139	0.752074
A5GZE6_1233_93579	1.0021e-15	0.0758851	0.0244528	0.461628	0.262476	0.109731	0.559306	0.501393	0.797257	0.469914	0.674884	0.506433	0.953609	0.136924	0.535449	0.479072	0.99761	0.103264	0.580083	0.625371	0.451331	0.133421	0.0210395	0.705108	0.183878	0.870464	0.0875717	0.0246376	0.073688	0.991576	0.197335	0.0124413	0.741098	0.359453	0.678202	0.102846	0.259852	0.783029	0.39939	0.666138	0.73793	0.755095	0.245363	0.4348	0.353105	0.941763	0.292499	0.133736	0.671763
A5GZE6_1261_93580	1.21639e-15	0.812349	0.141939	0.741797	0.425114	0.399313	0.949723	0.268118	0.952758	0.143874	0.991044	0.422658	0.663466	0.0378785	0.822888	0.964157	0.971516	0.867555	0.0781163	0.990481	0.686429	0.00523558	0.519978	0.707883	0.304526	0.427322	0.496182	0.464084	0.511036	0.738939	0.452249	0.116042	0.951531	0.280136	0.907492	0.0195122	0.575067	0.90933	0.440477	0.704949	0.196417	0.153852	0.866559	0.958416	0.344215	0.719978	0.824828	0.879956	0.545042
A5GZE6_1373_93584	0.00016385	0.159133	0.315849	0.234328	0.434139	0.593842	0.106311	0.0905895	0.872491	0.161523	0.697893	0.302591	0.368649	0.392766	0.214675	0.463081	0.879667	0.178229	0.908819	0.222107	0.603291	0.889145	0.759739	0.464093	0.952351	0.136716	0.221916	0.780101	0.81697	0.69054	0.215691	0.256444	0.598139	0.0212661	0.966387	0.647427	0.265328	0.515874	0.402249	0.197985	0.976887	0.594237	0.837202	0.600248	0.557804	0.430916	0.565953	0.643195	0.175035
A5GZE6_1401_93585	1.04067e-10	3.39084e-06	0.0444424	0.0250793	0.512227	0.459598	0.890789	0.707463	0.904151	0.584411	0.108309	0.173659	0.0750845	0.154675	0.230721	0.956011	0.525452	0.622353	0.55404	0.926159	0.933348	0.522541	0.107494	0.164825	0.470485	0.175163	0.497396	0.168033	0.53979	0.52998	0.88044	0.888203	0.190366	0.771343	0.530676	0.236867	0.777117	0.680627	0.360762	0.460226	0.462518	0.730582	0.455458	0.611188	0.553248	0.589706	0.987136	0.291106	0.353998
A5GZE6_1681_93595	3.18416e-15	0.956418	1.26443e-05	0.0115673	0.523845	0.228011	0.578414	0.595283	0.566404	0.455763	0.846759	0.18841	0.0737938	0.621549	0.309752	0.0131301	0.493701	0.738964	0.147499	0.165179	0.896583	0.240702	0.5028	0.111128	0.659136	0.766828	0.0391737	0.0136094	0.902309	0.738824	0.635601	0.0570804	0.797677	0.827713	0.438326	0.854467	0.466565	0.53624	0.577096	0.35777	0.0881518	0.828842	0.867565	0.945649	0.735389	0.638113	0.345582	0.713737	0.866434
A5GZE6_169_93541	0.985654	0.00449903	0.00216072	0.412917	0.758582	0.889083	0.125568	0.494995	0.811729	0.306595	0.260117	0.452299	0.609002	0.831867	0.776032	0.598218	0.477105	0.4026	0.237461	0.0818384	0.877839	0.11575	0.609687	0.181532	0.768412	0.905481	0.439583	0.0742942	0.542915	0.401157	0.61702	0.287845	0.628072	0.0695353	0.525549	0.47723	0.761538	0.76865	0.877111	0.128612	0.974477	0.881876	0.901982	0.908221	0.813014	0.265546	0.999074	0.982114	0.6633
A5GZE6_1709_93596	2.69188e-19	0.40491	1.37885e-05	0.021833	0.222722	0.437071	0.482246	0.665273	0.879803	0.767681	0.878262	0.0583781	0.0317322	0.790065	0.139084	0.0346661	0.314687	0.579052	0.969916	0.345025	0.720361	0.198371	0.38186	0.0740495	0.532214	0.20801	0.129436	0.00687138	0.970701	0.857517	0.808909	0.367479	0.640877	0.947603	0.552	0.885391	0.622289	0.772113	0.495675	0.619025	0.108199	0.766036	0.98921	0.740688	0.561905	0.986744	0.372973	0.170804	0.580358
A5GZE6_1793_93599	2.57137e-13	0.00295749	0.000213517	0.104368	0.146646	0.567494	0.518033	0.0524793	0.710884	0.514347	0.314985	0.640544	0.067078	0.83214	0.555597	0.926598	0.347205	0.74962	0.839508	0.826178	0.581116	0.331632	0.758917	0.0538188	0.314443	0.662759	0.117436	0.887313	0.967933	0.41844	0.377895	0.126032	0.542812	0.449813	0.845796	0.545165	0.265092	0.25563	0.0838891	0.676026	0.0201462	0.822088	0.694263	0.190922	0.480138	0.77885	0.382332	0.874512	0.583603
A5GZE6_1821_93600	4.55462e-21	0.0354717	3.45924e-05	0.0432037	0.211396	0.702854	0.634362	0.250581	0.363916	0.78188	0.14764	0.31416	0.0633988	0.982262	0.385866	0.918332	0.255162	0.529314	0.623269	0.245998	0.177474	0.593837	0.0552493	0.0110402	0.758104	0.842826	0.570455	0.561801	0.79164	0.753352	0.101096	0.0149068	0.613117	0.787027	0.693219	0.243443	0.366207	0.979904	0.795689	0.578433	0.329373	0.776123	0.49401	0.311109	0.449976	0.957146	0.908867	0.716976	0.616819
A5GZE6_1_93535	9.82915e-15	0.00196119	1.67752e-07	0.30813	0.525114	0.806137	0.714382	0.113663	0.0719238	0.2721	0.209731	0.300671	0.404913	0.271222	0.0228174	0.439259	0.868708	0.697248	0.844407	0.108209	0.779519	0.944915	0.707787	0.297705	0.165959	0.813465	0.237654	0.498577	0.264024	0.77159	0.330731	0.508774	0.262713	0.661703	0.778621	0.81443	0.513117	0.967938	0.244127	0.536088	0.797219	0.548176	0.0401309	0.440315	0.940802	0.838401	0.994521	0.706894	0.89314
A5GZE6_197_93542	0.915616	0.21744	0.00969715	0.927563	0.485016	0.206712	0.0528192	0.421377	0.286692	0.376502	0.291139	0.795127	0.930135	0.868677	0.5304	0.14267	0.108025	0.566768	0.342566	0.122779	0.766138	0.884668	0.511333	0.0781576	0.402672	0.747986	0.352975	0.157527	0.674027	0.318949	0.0337491	0.802868	0.923825	0.204101	0.140219	0.918888	0.844502	0.667634	0.974527	0.500002	0.493767	0.187719	0.87581	0.540457	0.845071	0.147755	0.978561	0.140136	0.547915
A5GZE6_29_93536	1.13005e-16	0.229277	2.29128e-05	0.253107	0.242861	0.793312	0.958137	0.431384	0.104955	0.77785	0.316105	0.104475	0.952801	0.496784	0.167736	0.683704	0.595418	0.848922	0.607099	0.695794	0.896026	0.87083	0.21977	0.0930627	0.694787	0.336143	0.701457	0.372213	0.129574	0.14388	0.589629	0.907319	0.94724	0.0607112	0.257273	0.392939	0.0795025	0.935181	0.321475	0.0618367	0.0562312	0.601779	0.631477	0.386251	0.962892	0.592497	0.83099	0.99839	0.702969
A5GZE6_533_93554	2.69569e-11	0.970993	0.00295389	0.303975	0.958802	0.169676	0.474942	0.123506	0.352481	0.529024	0.651236	0.178997	0.173778	0.128414	0.156778	0.79735	0.289339	0.227506	0.179912	0.135156	0.438811	0.265141	0.530583	0.612274	0.129109	0.00038103	0.0457347	0.158122	0.0112259	0.40003	0.0601583	0.248453	0.915792	0.828789	0.812066	0.117965	0.142292	0.479651	0.18589	0.754456	0.146722	0.512631	0.20253	0.936797	0.778503	0.0997644	0.533106	0.0787181	0.0574757
A5GZE6_561_93555	9.72343e-19	0.29863	0.0887226	0.424086	0.732273	0.0111368	0.637559	0.0495627	0.197095	0.905131	0.970965	0.0314766	0.364959	0.323484	0.320583	0.983558	0.45796	0.893552	0.205864	0.155059	0.917489	0.634914	0.910466	0.122326	0.324453	0.000342659	0.0105863	0.657724	0.042275	0.619765	0.169769	0.0772074	0.830233	0.591906	0.0628939	0.245578	0.743387	0.434057	0.295121	0.945087	0.858924	0.955144	0.153731	0.688391	0.638518	0.125684	0.465854	0.351236	0.558255
A5GZE6_589_93556	1.48756e-30	0.0174427	0.0143697	0.357815	0.532688	0.0567823	0.605528	0.916906	0.0546586	0.921169	0.885962	0.214374	0.33933	0.385937	0.504801	0.291212	0.0552503	0.390571	0.766995	0.381399	0.191871	0.160755	0.770611	0.114673	0.852322	0.50365	0.776804	0.454201	0.473034	0.677244	0.375416	0.96335	0.750768	0.283702	0.421224	0.460488	0.466091	0.798643	0.284523	0.560224	0.907773	0.201916	0.777237	0.371812	0.757455	0.0457309	0.201315	0.156733	0.150143
A5GZE6_85_93538	8.3952e-17	0.025512	0.678293	0.519155	0.869097	0.387388	0.337991	0.0355064	0.860914	0.758769	0.559763	0.842827	0.68416	0.268656	0.219834	0.0902982	0.792	0.731911	0.138912	0.297036	0.447261	0.779688	0.806058	0.719219	0.0974982	0.739078	0.384169	0.0115792	0.461035	0.154608	0.903186	0.126036	0.116826	0.738029	0.0472822	0.711952	0.881151	0.780194	0.415599	0.767753	0.877876	0.528593	0.235869	0.642857	0.530225	0.182752	0.294159	0.80782	0.330884
A5GZE6_981_93570	0.288085	0.0158224	0.02905	0.618912	0.478675	0.636432	0.666162	0.749872	0.650371	0.99888	0.36535	0.597293	0.873519	0.57786	0.0993643	0.0947194	0.050019	0.493999	0.49994	0.440917	0.353555	0.400958	0.0123008	0.240963	0.0313359	0.901197	0.813003	0.241153	0.38545	0.580757	0.276933	0.162954	0.505604	0.461243	0.973222	0.727064	0.663268	0.281103	0.0876162	0.800781	0.720027	0.620562	0.0690685	0.411579	0.176573	0.933376	0.474353	0.652824	0.832866
A5JM20_29_1065	5.03064e-08	0.939691	0.611235	0.521119	0.895181	0.92788	0.0691182	0.881243	0.77947	0.69788	0.695621	0.245083	0.691722	0.904056	0.556766	0.791379	0.163516	0.457887	0.510582	0.427732	0.389953	0.20804	0.552829	0.18641	0.0211684	0.282137	0.487611	0.979417	0.150704	0.713738	0.567941	0.0125958	0.792932	0.168813	0.621697	0.392165	0.0947386	0.816623	0.818556	0.668707	0.693263	0.184569	0.748315	0.239988	0.653999	0.096861	0.1977	0.0170477	0.145629
A5Z2G5_1_93995	1.03414e-19	0.0113401	0.635172	0.194336	0.0283715	0.478466	0.933079	0.589355	0.276063	0.766408	0.916093	0.241488	0.137375	0.338015	0.532882	0.177611	0.937454	0.100586	0.965715	0.81697	0.28098	0.809833	0.487221	0.68469	0.102974	0.993068	0.0243958	0.645209	0.343046	0.944538	0.634073	0.67381	0.980763	0.994087	0.741225	0.626903	0.102087	0.101841	0.575471	0.229784	0.841967	0.599147	0.561172	0.443216	0.670714	0.670412	0.673722	0.237035	0.282351
A6M6P1_29_1133	0.0369781	0.00586812	0.173311	0.327954	0.602617	0.588861	0.542926	0.464715	0.619409	0.302876	0.0747097	0.0188546	0.987917	0.590293	0.800849	0.309784	0.41865	0.200379	0.451734	0.737603	0.123611	0.686564	0.724277	0.254851	0.678457	0.356921	0.225753	0.9518	0.705536	0.728239	0.963123	0.48688	0.267969	0.836496	0.449783	0.747638	0.571909	0.414737	0.245995	0.517862	0.521569	0.200457	0.0390211	0.140058	0.296074	0.864062	0.196611	0.755404	0.129875
A6MG13_141_1152	0.0310378	8.66221e-07	0.675012	0.928844	0.0477609	0.974871	0.863425	0.849486	0.0773098	0.597772	0.803654	0.246216	0.627259	0.47076	0.730929	0.272789	0.555339	0.715904	0.940134	0.998251	0.548309	0.203622	0.737545	0.425695	0.172112	0.298427	0.369826	0.56554	0.274335	0.690423	0.739995	0.156372	0.414926	0.132989	0.395203	0.707034	0.826457	0.696948	0.585617	0.715489	0.556196	0.689123	0.363221	0.485415	0.181115	0.372383	0.673078	0.40279	0.301322
A6MLX8_113_1197	0.71433	0.126883	0.0037566	0.706016	0.842398	0.529635	0.580857	0.0920649	0.65705	0.982626	0.13401	0.896102	0.568756	0.499048	0.533731	0.666774	0.266799	0.731045	0.0860781	0.309991	0.832719	0.287204	0.486974	0.583418	0.39309	0.786839	0.137482	0.151998	0.970707	0.189977	0.813196	0.647824	0.216144	0.973291	0.0559262	0.106339	0.198666	0.520797	0.232668	0.589643	0.0391262	0.75131	0.156946	0.0694018	0.217035	0.841331	0.492643	0.672204	0.0931063
A6MLX8_141_1198	0.797994	2.8228e-07	0.96864	0.994161	0.311986	0.676297	0.838572	0.0882896	0.203615	0.564705	0.68298	0.302345	0.682424	0.4157	0.290906	0.761906	0.968848	0.802262	0.153465	0.396584	0.110435	0.143679	0.657561	0.618852	0.902729	0.76707	0.144517	0.243431	0.374617	0.391196	0.570645	0.861615	0.988068	0.156681	0.130261	0.21108	0.824497	0.97939	0.39189	0.728223	0.6814	0.959246	0.0734475	0.156259	0.045178	0.610293	0.284505	0.361568	0.900715
A6YK00_141_1250	7.06185e-05	0.961355	0.427348	0.609449	0.379926	0.916747	0.962891	0.777633	0.838654	0.877772	0.50465	0.185239	0.465322	0.773301	0.864355	0.875151	0.644129	0.741961	0.0979951	0.713587	0.754056	0.796556	0.0831656	0.324309	0.588371	0.992582	0.669632	0.591245	0.220113	0.700083	0.593958	0.732425	0.367238	0.187525	0.364875	0.893712	0.363457	0.146187	0.258088	0.746468	0.133883	0.0863812	0.929926	0.0653017	0.575321	0.948287	0.753364	0.967733	0.793795
A7J3A2_85_91577	6.16241e-06	0.225476	0.38169	0.682044	0.551077	0.99194	0.409268	0.206117	0.14753	0.306782	0.0196416	0.734892	0.119382	0.596869	0.19994	0.537627	0.169849	0.304455	0.269899	0.921709	0.199246	0.921603	0.00566105	0.594962	0.501902	0.49571	0.215258	0.867802	0.715958	0.450089	0.186103	0.814878	0.811138	0.457274	0.770685	0.666166	0.517323	0.834502	0.252067	0.841138	0.476659	0.179652	0.723733	0.891766	0.106701	0.619374	0.296883	0.0547677	0.830744
A7J3A4_477_92127	0.788918	0.00207358	0.594565	0.69231	0.21802	0.686269	0.0911948	0.831131	0.636305	0.247669	0.904108	0.504654	0.914593	0.713461	0.615998	0.554603	0.77075	0.23821	0.316323	0.357163	0.529256	0.615585	0.605242	0.949547	0.376182	0.0239896	0.323477	0.28984	0.683868	0.104647	0.060665	0.00689684	0.211063	0.83668	0.9376	0.361553	0.855028	0.502575	0.847892	0.0586075	0.748528	0.577499	0.125279	0.27954	0.985096	0.903644	0.000669109	0.855482	0.313369
A7KCL0_113_1297	0.0296843	0.114556	0.250994	0.184581	0.0774199	0.754092	0.752001	0.589682	0.352372	0.221026	0.56074	0.794266	0.251618	0.827811	0.478539	0.202619	0.896918	0.466531	0.0770714	0.0594801	0.333442	0.613932	0.325741	0.00593082	0.0219845	0.442666	0.665165	0.952406	0.193519	0.949096	0.0196433	0.0979803	0.54234	0.189718	0.0146461	0.568324	0.535435	0.916103	0.972704	0.900016	0.878291	0.0540666	0.108455	0.321992	0.505373	0.530315	0.16577	0.592926	0.797389
A7KZS6_113_1334	1.24544e-17	1.59447e-07	0.0716967	0.39724	0.139917	0.379445	0.114981	0.193275	0.182558	0.989911	0.633289	0.618894	0.990491	0.712915	0.504583	0.661215	0.685409	0.501689	0.945997	0.215515	0.64665	0.707174	0.112778	0.990159	0.536053	0.607608	0.909722	0.329773	0.257209	0.628915	0.206534	0.442811	0.219843	0.833978	0.259595	0.899378	0.881785	0.215549	0.862186	0.632101	0.587791	0.346195	0.422872	0.00400644	0.117808	0.539835	0.404305	0.113388	0.87951
A7KZS6_85_1333	5.02324e-15	8.35135e-06	0.272542	0.683747	0.0696335	0.621875	0.179976	0.302786	0.915095	0.203644	0.614788	0.637257	0.484916	0.375201	0.244577	0.380116	0.585843	0.468801	0.739076	0.116283	0.717223	0.641588	0.122214	0.967225	0.853279	0.648998	0.744573	0.671855	0.519012	0.951872	0.327778	0.747543	0.310316	0.997427	0.282859	0.491707	0.345509	0.466714	0.457824	0.631137	0.703207	0.51709	0.979635	0.00402796	0.60175	0.747903	0.900219	0.162439	0.87644
A7XCA9_169_1480	0.360886	0.938012	0.71352	0.570903	0.0479487	0.639307	0.467279	0.252808	0.595163	0.988992	0.683836	0.724296	0.500909	0.234459	0.966399	0.595443	0.920226	0.687279	0.496699	0.707851	0.216028	0.143429	0.939601	0.756374	0.135563	0.640199	0.0475369	0.462585	0.473964	0.210739	0.328916	0.352799	0.33361	0.0232006	0.219975	0.396002	0.00179934	0.174314	0.958766	0.157415	0.822999	0.704748	0.094541	0.0232847	0.209043	0.826383	0.611887	0.915186	0.631802
A7XCF6_533_1690	0.0513874	0.300355	0.980564	0.63714	0.876165	0.94081	0.352284	0.307188	0.450769	0.610096	0.174296	0.600452	0.919879	0.205645	0.354448	0.734896	0.764529	0.00736626	0.530659	0.884918	0.185996	0.507727	0.125487	0.240568	0.580658	0.397214	0.292512	0.961789	0.218643	0.848187	0.071258	0.24284	0.348915	0.638793	0.149227	0.543312	0.549116	0.90735	0.543756	0.0811593	0.026795	0.363883	0.508996	0.866167	0.804508	0.79762	0.969919	0.486751	0.252595
A7XCK7_141_1934	2.59276e-10	0.0047422	0.678151	0.575498	0.687929	0.0565074	0.479359	0.675205	0.396144	0.340277	0.329147	0.778493	0.818446	0.240888	0.135512	0.525547	0.683472	0.693345	0.646886	0.969049	0.469768	0.743032	0.439157	0.164035	0.834987	0.803052	0.164896	0.571798	0.620813	0.545707	0.98028	0.0890357	0.990553	0.212347	0.262763	0.675338	0.118481	0.252378	0.100944	0.681217	0.688286	0.864493	0.172849	0.585256	0.623409	0.24597	0.981454	0.967048	0.863312
A7XCM2_57_2009	1.00982e-13	0.00365458	0.1724	0.270604	0.774023	0.717841	0.992269	0.028832	0.355169	0.884208	0.476361	0.9895	0.931956	0.588938	0.920032	0.286441	0.508105	0.44742	0.114629	0.0290635	0.328535	0.300814	0.14737	0.743891	0.205188	0.445691	0.277188	0.576824	0.156638	0.250844	0.406391	0.735697	0.532148	0.584727	0.0728958	0.823974	0.648482	0.976796	0.891752	0.359767	0.931406	0.862385	0.771466	0.0927439	0.913016	0.369525	0.666485	0.549684	0.596189
A7XCM3_1_2030	0.478199	4.45882e-15	0.0376987	0.441872	0.343791	0.645546	0.0501906	0.428155	0.301087	0.283327	0.546336	0.487394	0.922782	0.890739	0.501193	0.807965	0.535992	0.978582	0.982347	0.760572	0.300486	0.263124	0.436504	0.819464	0.192491	0.712924	0.905588	0.936539	0.0847022	0.460974	0.698039	0.338486	0.473495	0.154948	0.0796218	0.16644	0.934548	0.940104	0.464113	0.957452	0.178107	0.129594	0.0443321	0.900633	0.340711	0.0304431	0.734282	0.0312719	0.0687451
A7XCM3_29_2031	0.491323	3.3633e-14	0.103604	0.983774	0.69139	0.274467	0.192052	0.322215	0.887429	0.79298	0.165433	0.660098	0.643226	0.364961	0.468603	0.891515	0.655289	0.513974	0.540398	0.275042	0.044301	0.0996807	0.240266	0.588728	0.0840274	0.793863	0.980721	0.281196	0.203917	0.732288	0.187135	0.562146	0.519473	0.317695	0.273208	0.211359	0.480364	0.596682	0.96337	0.844712	0.35931	0.237702	0.0866644	0.691715	0.235476	0.591625	0.588151	0.0957984	0.126981
A7XPT6_113_2464	0.0159588	0.933723	0.449314	0.266795	0.965918	0.193679	0.111242	0.308717	0.713482	0.975971	0.745139	0.90774	0.472123	0.197185	0.723345	0.535358	0.637417	0.341002	0.248847	0.880867	0.0745937	0.323795	0.952851	0.970801	0.183546	0.675452	0.0240677	0.970806	0.156902	0.116028	0.494154	0.700137	0.143801	0.973836	0.178502	0.744823	0.240833	0.783669	0.00955319	0.897128	0.3241	0.772081	0.535647	0.133318	0.905668	0.607577	0.076989	0.6158	0.736966
A7XPT6_57_2462	0.00340864	0.000140913	0.351201	0.139798	0.405848	0.495852	0.147185	0.573801	0.417542	0.604934	0.983039	0.93531	0.268736	0.872558	0.221432	0.399933	0.513576	0.127025	0.214478	0.844032	0.444598	0.219773	0.887494	0.554721	0.521877	0.400505	0.48301	0.177731	0.675715	0.664579	0.40081	0.580271	0.312848	0.803356	0.274367	0.318198	0.695528	0.14936	0.110573	0.600232	0.0562877	0.683511	0.312305	0.315947	0.864083	0.483798	0.211419	0.645192	0.695933
A7XPT6_85_2463	1.97822e-05	0.536222	0.106562	0.217077	0.769495	0.890399	0.194036	0.448426	0.829606	0.83207	0.63946	0.555249	0.176261	0.764516	0.321258	0.0348482	0.259847	0.00132014	0.0495	0.280414	0.216084	0.765525	0.383663	0.487734	0.144285	0.94964	0.0481261	0.956777	0.725034	0.627455	0.95749	0.916477	0.0805145	0.919988	0.173807	0.733192	0.586601	0.97724	0.212899	0.91859	0.0906517	0.645281	0.0268232	0.29893	0.146281	0.247578	0.947028	0.701124	0.420674
A7YLQ2_29_2489	0.0470055	0.211302	0.894551	0.637636	0.401205	0.227186	0.233611	0.831566	0.597544	0.063306	0.362784	0.184056	0.754465	0.156081	0.782701	0.852907	0.498516	0.148392	0.740736	0.525012	0.74758	0.0635288	0.0126088	0.932982	0.146908	0.435368	0.811685	0.933652	0.0296772	0.448662	0.172272	0.417958	0.40045	0.139085	0.276351	0.743982	0.910367	0.545774	0.210419	0.380606	0.0734946	0.935649	0.378575	0.0930141	0.0697656	0.438683	0.939125	0.467715	0.797842
A7YLY9_29_2496	0.520859	0.0150546	0.484789	0.821433	0.495316	0.963373	0.0910192	0.447486	0.533463	0.0636698	0.3554	0.181142	0.888221	0.369758	0.991957	0.576149	0.543134	0.0251681	0.731382	0.503498	0.775855	0.118882	0.0129031	0.73717	0.155812	0.18072	0.605406	0.625348	0.119722	0.0827241	0.0590719	0.340373	0.303193	0.250865	0.118432	0.308618	0.648432	0.713378	0.199017	0.553001	0.252697	0.852664	0.146438	0.0651653	0.0250363	0.184942	0.862893	0.415394	0.7585
A7YLY9_57_2497	4.95949e-12	0.948558	0.132351	0.723898	0.858252	0.0618149	0.307031	0.296007	0.28459	0.0975556	0.617097	0.355069	0.628747	0.0127701	0.146769	0.319811	0.857342	0.202732	0.0735388	0.52513	0.888836	0.01513	0.724147	0.630303	0.240651	0.867682	0.209486	0.565197	0.930323	0.98731	0.0203905	0.737788	0.713574	0.073009	0.631726	0.675311	0.521706	0.345453	0.340126	0.288138	0.226817	0.36976	0.375106	0.074861	0.024231	0.28516	0.260744	0.450461	0.715555
A7YLZ6_29_2503	0.011327	0.0356406	0.302583	0.489486	0.617502	0.645619	0.121281	0.632091	0.320931	0.0136463	0.33319	0.160801	0.844688	0.273834	0.828776	0.506698	0.46413	0.109184	0.882101	0.516269	0.650602	0.0992416	0.012498	0.838772	0.120587	0.265315	0.773362	0.750666	0.161858	0.103651	0.119652	0.282617	0.326926	0.358517	0.0749933	0.279172	0.555067	0.958092	0.167178	0.396423	0.164895	0.732487	0.240756	0.0370158	0.00729397	0.488425	0.825525	0.545689	0.338384
A7YM04_29_2510	3.9387e-05	0.410781	0.465616	0.804345	0.918873	0.625943	0.505804	0.730912	0.777794	0.0645544	0.763991	0.0435146	0.60942	0.576611	0.819334	0.525163	0.635536	0.558164	0.717632	0.645996	0.0814161	0.060341	0.00222343	0.821459	0.0718269	0.526693	0.564757	0.753187	0.123192	0.657016	0.195605	0.424179	0.515542	0.585551	0.101684	0.436924	0.732662	0.383537	0.0588857	0.346231	0.19054	0.662036	0.341361	0.194003	0.00422359	0.305656	0.459065	0.379679	0.79394
A7YM04_57_2511	2.20256e-16	0.0237925	0.629862	0.331005	0.853592	0.131339	0.576613	0.433621	0.518947	0.0476558	0.884463	0.832229	0.35554	0.00256457	0.175436	0.0105445	0.897415	0.662467	0.091458	0.621994	0.860837	0.0162833	0.339658	0.7705	0.166245	0.503895	0.794743	0.44365	0.928205	0.684273	0.506816	0.716454	0.156312	0.169863	0.454632	0.609937	0.842919	0.526785	0.231843	0.303522	0.180954	0.36806	0.870116	0.0720151	0.0248478	0.489841	0.0537915	0.510519	0.673299
A8C6Z9_281_2531	0.644654	0.130058	0.334909	0.912616	0.230179	0.912859	0.423456	0.159688	0.4065	0.947002	0.133213	0.967186	0.794607	0.872143	0.574525	0.929296	0.49562	0.685684	0.470524	0.398595	0.241037	0.839168	0.862202	0.0395871	0.995353	0.275642	0.608328	0.354768	0.931348	0.596794	0.853283	0.540721	0.475645	0.260614	0.462038	0.930861	0.318539	0.327891	0.856252	0.553822	0.918732	0.00647869	0.154171	0.562557	0.74987	0.752143	0.880105	0.495356	0.215835
A8C8J6_141_82734	0.180033	1.17241e-07	0.176315	0.211598	0.125212	0.972044	0.530362	0.509331	0.879703	0.12498	0.117927	0.821326	0.530387	0.295411	0.68155	0.318836	0.907603	0.677352	0.325121	0.0141377	0.474096	0.691407	0.697658	0.882004	0.355731	0.49318	0.229007	0.098853	0.537265	0.786401	0.247988	0.818571	0.0257752	0.358172	0.0806612	0.771959	0.169879	0.710502	0.391624	0.527817	0.682273	0.355606	0.974089	0.526082	0.100024	0.429249	0.427301	0.207498	0.204549
A8C8J6_169_82735	0.240839	0.196455	0.0343536	0.74924	0.738128	0.996343	0.884627	0.0283367	0.0804261	0.660274	0.635303	0.604333	0.539533	0.143594	0.917532	0.784654	0.879836	0.83244	0.890332	0.386697	0.235951	0.22785	0.816603	0.302735	0.676425	0.00306142	0.759472	0.40194	0.534695	0.645643	0.017116	0.406562	0.805639	0.711813	0.778198	0.123626	0.586371	0.0608223	0.601982	0.582459	0.730941	0.0757296	0.723567	0.887702	0.185896	0.140148	0.104111	0.850564	0.553572
A8C8J6_197_82736	2.08778e-07	0.874015	0.155372	0.973373	0.312615	0.874463	0.615952	0.126684	0.00104647	0.211367	0.635934	0.455217	0.306581	0.121213	0.495499	0.429555	0.429832	0.775919	0.882641	0.339376	0.291108	0.40351	0.206313	0.784517	0.115359	0.511772	0.954007	0.845908	0.542279	0.203241	0.189302	0.85155	0.428621	0.921163	0.199531	0.0894843	0.579908	0.243357	0.0605728	0.285257	0.215406	0.0217434	0.244703	0.408822	0.814219	0.873627	0.144199	0.484831	0.294996
A8C8K0_29_84117	7.96171e-05	0.00739027	0.392903	0.484934	0.0321437	0.899832	0.366496	0.188914	0.200843	0.243457	0.373102	0.145908	0.492615	0.172866	0.545006	0.882939	0.0462645	0.226684	0.731689	0.596998	0.808571	0.470578	0.534166	0.331638	0.524323	0.295883	0.835848	0.795366	0.020175	0.736274	0.790304	0.886184	0.662259	0.169857	0.293742	0.480962	0.940699	0.170859	0.949556	0.323676	0.41221	0.0602546	0.606435	0.148875	0.345924	0.493889	0.100766	0.583649	0.611518
A8CDU0_29_2560	7.2864e-08	0.0574957	0.99866	0.171673	0.85909	0.392216	0.835196	0.694282	0.0288824	0.333218	0.987679	0.229539	0.478061	0.923846	0.0749699	0.429352	0.415523	0.798027	0.122994	0.479464	0.281123	0.650173	0.550377	0.527057	0.409446	0.471104	0.216616	0.66377	0.379404	0.135341	0.382677	0.163925	0.634505	0.845782	0.0911866	0.694598	0.546965	0.108593	0.587166	0.360212	0.573832	0.460743	0.951967	0.909505	0.80689	0.015297	0.821748	0.42294	0.93958
A8CDU0_57_2561	0.094842	0.0011921	0.724494	0.46042	0.394264	0.243309	0.758345	0.0764444	0.0318704	0.0583951	0.378815	0.445482	0.610474	0.999318	0.286045	0.418594	0.202654	0.297576	0.156189	0.741909	0.286012	0.409889	0.0784344	0.876118	0.81818	0.877988	0.458283	0.345462	0.85101	0.117349	0.25618	0.436935	0.363795	0.979706	0.122409	0.390901	0.649845	0.119855	0.950081	0.383297	0.666672	0.995489	0.394864	0.712466	0.751874	0.0960982	0.73573	0.159146	0.674147
A8INB2_29_2587	0.0348079	0.351905	0.0854771	0.188495	0.0404915	0.276903	0.445859	0.304962	0.189723	0.754321	0.93011	0.057886	0.206511	0.29537	0.230299	0.56233	0.755296	0.301851	0.505589	0.845915	0.0687033	0.0479341	0.174896	0.718995	0.0763857	0.244166	0.0241464	0.198604	0.289295	0.771841	0.0156869	0.903289	0.365018	0.163109	0.526985	0.286167	0.540659	0.898784	0.907028	0.622093	0.878831	0.587182	0.839318	0.288431	0.896296	0.97665	0.557422	0.426577	0.29012
A8INB2_57_2588	0.760853	0.721431	0.229715	0.0473615	0.0305762	0.24732	0.303954	0.193778	0.095658	0.832798	0.248243	0.254892	0.0828193	0.685108	0.823239	0.995211	0.77966	0.494156	0.567276	0.810914	0.744354	0.0115632	0.935878	0.107167	0.184114	0.0789963	0.0868587	0.777503	0.875614	0.854971	0.0268912	0.675298	0.773836	0.285248	0.31867	0.305885	0.910412	0.851668	0.13317	0.640384	0.532697	0.166773	0.782942	0.396822	0.735818	0.235775	0.671097	0.350847	0.45704
A8T723_225_2858	9.42832e-05	3.6369e-05	0.195075	0.241172	0.792032	0.0553264	0.791062	0.652776	0.325335	0.827314	0.10723	0.757009	0.359531	0.675826	0.248695	0.114446	0.785166	0.619921	0.205179	0.0282709	0.681111	0.14555	0.522252	0.431818	0.76341	0.63548	0.589374	0.344901	0.295701	0.35942	0.168119	0.841272	0.337758	0.459626	0.169851	0.587934	0.380884	0.287662	0.320207	0.72543	0.760186	0.191698	0.110869	0.978276	0.239244	0.863044	0.137739	0.873422	0.43286
A8TET3_29_2932	0.94942	0.0877914	0.245226	0.592541	0.359658	0.955383	0.248065	0.291038	0.266137	0.0417816	0.566259	0.128829	0.862752	0.180283	0.780157	0.633918	0.375993	0.0937908	0.647208	0.535957	0.862732	0.149758	0.0137606	0.941029	0.167608	0.404082	0.509373	0.513217	0.124709	0.163261	0.108822	0.167903	0.541601	0.194928	0.206771	0.711773	0.631223	0.563142	0.0805246	0.41717	0.291334	0.935805	0.251902	0.0763298	0.0533133	0.23437	0.487123	0.540212	0.484359
A8TET3_57_2933	2.08185e-05	0.00679406	0.567862	0.687761	0.521669	0.524605	0.221753	0.347337	0.913747	0.152077	0.5157	0.216796	0.89902	0.0105023	0.216143	0.0960176	0.482927	0.193827	0.254547	0.721606	0.942268	0.0145872	0.114585	0.750199	0.400395	0.295736	0.309816	0.937339	0.833298	0.517664	0.0306388	0.458135	0.628336	0.180955	0.214677	0.921258	0.952803	0.756602	0.0960092	0.319588	0.230409	0.807812	0.368379	0.0320752	0.0305581	0.31197	0.455851	0.687259	0.456745
A8TFF6_29_2939	0.00015505	0.271625	0.729867	0.920938	0.702787	0.454016	0.0881594	0.564336	0.272005	0.0740481	0.155361	0.138603	0.724918	0.402055	0.999452	0.942032	0.775766	0.0904954	0.744027	0.806073	0.888795	0.304173	0.034024	0.823633	0.0836609	0.455289	0.765258	0.601428	0.0347054	0.206944	0.231008	0.433383	0.283044	0.324744	0.227237	0.309189	0.324566	0.984037	0.219132	0.715253	0.137545	0.658761	0.276746	0.0260638	0.0347897	0.358296	0.983585	0.817177	0.414347
A8TFF6_57_2940	1.70719e-13	0.269887	0.46438	0.867862	0.690664	0.15476	0.272269	0.795355	0.757393	0.226034	0.645521	0.817264	0.860222	0.0442709	0.946822	0.08503	0.336082	0.829013	0.0608712	0.274593	0.921598	0.00924086	0.890275	0.848848	0.769137	0.903645	0.621755	0.926567	0.961085	0.872419	0.278548	0.668402	0.424557	0.0813957	0.191335	0.447908	0.647417	0.918461	0.325355	0.438528	0.354151	0.42554	0.931221	0.119274	0.203345	0.394833	0.515049	0.737613	0.439845
A8TSK1_29_112789	1.02907e-10	0.0634924	0.135659	0.597506	0.340243	0.294515	0.510474	0.214676	0.0831797	0.793077	0.713162	0.62974	0.589618	0.0145613	0.138358	0.396596	0.729248	0.808528	0.194417	0.935685	0.277601	0.104153	0.81906	0.484503	0.867223	0.569625	0.961698	0.469409	0.044113	0.549211	0.986458	0.687021	0.510233	0.496811	0.90771	0.483067	0.863558	0.086266	0.6009	0.944493	0.260572	0.116343	0.750483	0.818162	0.267428	0.557659	0.972217	0.237618	0.816901
A8WCE6_29_2953	0.842059	0.343802	0.215393	0.147999	0.0677177	0.304471	0.602089	0.824487	0.15667	0.681559	0.200409	0.146482	0.118145	0.759925	0.808793	0.99409	0.440557	0.0495337	0.661723	0.944517	0.149715	0.11095	0.867231	0.367604	0.0235581	0.100591	0.30536	0.207292	0.895004	0.685194	0.019473	0.943548	0.64169	0.189923	0.399788	0.191587	0.43325	0.281873	0.470702	0.924953	0.607298	0.353416	0.824311	0.450197	0.629505	0.46346	0.870797	0.502367	0.4742
A9C4X5_169_95259	2.42474e-05	0.000157133	0.716755	0.470704	0.691995	0.225175	0.520887	0.67658	0.915304	0.306188	0.214763	0.612837	0.692679	0.742212	0.435012	0.365857	0.346041	0.83823	0.626873	0.0352991	0.417522	0.449431	0.759129	0.176283	0.0748208	0.397676	0.327714	0.0525741	0.19537	0.670826	0.38635	0.754095	0.0973736	0.618892	0.0383626	0.657935	0.211007	0.881319	0.897942	0.771204	0.881631	0.575745	0.991916	0.550804	0.712836	0.407546	0.489057	0.401843	0.903196
A9C4X5_197_95260	2.36791e-07	0.00226887	0.627905	0.0225225	0.264761	0.70803	0.0785615	0.727829	0.000118484	0.421079	0.544559	0.148622	0.0105843	0.0323499	0.524611	0.54221	0.484832	0.446201	0.127794	0.532717	0.0674588	0.968902	0.278989	0.748419	0.114379	0.633233	0.91693	0.693535	0.134716	0.615069	0.134997	0.945015	0.629156	0.86774	0.786001	0.0601481	0.740815	0.20526	0.477693	0.731807	0.218229	0.155338	0.659717	0.968189	0.882822	0.909621	0.369254	0.959011	0.987371
A9C4Z0_29_95606	0.0673933	0.0208509	0.45174	0.488113	0.57413	0.937615	0.0526538	0.301004	0.596847	0.637687	0.516795	0.348686	0.718358	0.627553	0.287743	0.507281	0.306052	0.0465351	0.722178	0.97991	0.255458	0.559758	0.969563	0.296296	0.707067	0.250153	0.213156	0.985328	0.527513	0.848695	0.938543	0.943127	0.639322	0.327842	0.331538	0.933285	0.604343	0.912424	0.61183	0.15304	0.902963	0.226005	0.0612041	0.388789	0.271534	0.754279	0.388837	0.532582	0.41991
A9RAH9_225_112816	1.34288e-11	0.4354	0.353257	0.91661	0.958985	0.191285	0.138121	0.713644	0.522636	0.663729	0.491667	0.352755	0.296871	0.0604987	0.773844	0.210091	0.565649	0.519699	0.137595	0.513618	0.875183	0.0461625	0.870342	0.974672	0.663559	0.407293	0.698499	0.844566	0.360125	0.839911	0.635473	0.0552906	0.701111	0.728484	0.497149	0.258901	0.231375	0.777529	0.414689	0.289581	0.562763	0.802797	0.930854	0.024715	0.0866193	0.27628	0.266445	0.443629	0.470001
A9XUB7_1_3282	0.000733983	0.172805	0.600178	0.797089	0.322688	0.489592	0.646831	0.44415	0.963256	0.161798	0.423301	0.676058	0.785429	0.816322	0.857141	0.360245	0.297594	0.949817	0.256843	0.228158	0.829829	0.324015	0.367134	0.913595	0.197865	0.772129	0.482315	0.445339	0.107866	0.832674	0.860109	0.0342045	0.950266	0.338627	0.815782	0.221438	0.917862	0.13365	0.377292	0.894021	0.240256	0.704062	0.899513	0.00099731	0.540614	0.88867	0.243765	0.156792	0.162427
A9XUB7_29_3283	7.62342e-18	0.645485	0.578873	0.0613086	0.299455	0.44605	0.133971	0.355769	0.557434	0.31452	0.0370616	0.710998	0.0160324	0.136762	0.957734	0.705449	0.431393	0.619993	0.479368	0.966738	0.844953	0.176981	0.262658	0.205355	0.0282333	0.969376	0.553504	0.664271	0.831109	0.288912	0.888198	0.8272	0.870715	0.582416	0.446026	0.33786	0.926801	0.29226	0.313845	0.447127	0.0109302	0.744906	0.766691	0.00443078	0.285492	0.388368	0.706128	0.925398	0.91259
A9ZMK9_673_3341	2.87425e-15	0.000929691	0.468881	0.803502	0.574366	0.774046	0.449438	0.0758187	0.90885	0.761751	0.608538	0.409373	0.831584	0.550908	0.884862	0.77957	0.911138	0.36911	0.0597387	0.589649	0.153051	0.130848	0.83761	0.85031	0.0334002	0.166168	0.079891	0.675296	0.373775	0.759302	0.357968	0.287995	0.639579	0.299609	0.080542	0.36996	0.996865	0.939474	0.701768	0.420914	0.584029	0.859566	0.433809	0.338013	0.17198	0.398988	0.167129	0.401208	0.484275
B0CMS9_1597_3419	8.55692e-05	0.037096	0.652591	0.962115	0.876759	0.583918	0.915774	0.382575	0.605998	0.0588803	0.30255	0.0628379	0.95605	0.942877	0.152266	0.98338	0.344056	0.725929	0.243052	0.382722	0.657152	0.35234	0.22314	0.347837	0.471731	0.709436	0.373746	0.91763	0.446651	0.638829	0.811002	0.916063	0.343358	0.114742	0.220101	0.103611	0.982795	0.263341	0.291122	0.902716	0.266401	0.271707	0.866129	0.320839	0.488318	0.48988	0.715188	0.933005	0.840996
B0CMS9_477_3379	0.000665789	0.0123066	0.974763	0.828697	0.753694	0.242558	0.544133	0.850203	0.880338	0.601546	0.439047	0.0574712	0.530834	0.75379	0.636778	0.665696	0.828582	0.640399	0.137273	0.214399	0.833227	0.731691	0.692614	0.946665	0.171756	0.642288	0.670506	0.0475118	0.119761	0.535867	0.506827	0.360098	0.614768	0.209473	0.521483	0.368799	0.987395	0.907878	0.326312	0.0751513	0.107915	0.705357	0.47995	0.703689	0.748036	0.165198	0.663446	0.622416	0.0626737
B0FY91_1_3492	0.728747	0.165771	0.265284	0.994233	0.136003	0.174274	0.932575	0.211118	0.0708411	0.465341	0.480546	0.751619	0.417356	0.614194	0.224684	0.574416	0.306522	0.860479	0.998263	0.877394	0.364381	0.379247	0.86488	0.745388	0.225031	0.373572	0.86433	0.643629	0.755702	0.801575	0.413551	0.397681	0.0745381	0.902341	0.755848	0.194855	0.790491	0.570465	0.897338	0.625906	0.360217	0.325776	0.502618	0.150079	0.587569	0.271956	0.45628	0.957712	0.868372
B0L398_1_3499	0.000146949	0.22495	0.914002	0.784487	0.950812	0.544374	0.700191	0.612126	0.782813	0.46961	0.996437	0.808429	0.909277	0.935308	0.237571	0.420094	0.160932	0.667751	0.516051	0.5916	0.481572	0.555154	0.432998	0.813866	0.657961	0.182795	0.612502	0.770264	0.511514	0.200938	0.943892	0.0887396	0.424503	0.253524	0.593688	0.963683	0.952093	0.551822	0.884801	0.0390923	0.30352	0.364062	0.0152977	0.84573	0.102429	0.305487	0.230711	0.546375	0.78526
B1AAA7_477_83501	2.64488e-10	0.715119	0.0930443	0.785925	0.0736406	0.0107741	0.0192694	0.728985	0.00657223	0.129157	0.223103	0.618314	0.766782	0.741513	0.0350522	0.441728	0.676769	0.510593	0.325136	0.151988	0.903591	0.79761	0.163139	0.162221	0.454595	0.156951	0.844233	0.87667	0.615558	0.231474	0.1977	0.68649	0.520073	0.437891	0.630299	0.711304	0.933322	0.890578	0.401275	0.847183	0.0126241	0.629804	0.632501	0.788623	0.787904	0.296022	0.691209	0.641688	0.82577
B1NKU1_113_91543	0.0313859	0.0024183	0.0693806	0.510561	0.620081	0.696898	0.219293	0.456884	0.424072	0.57619	0.0552784	0.2868	0.942645	0.102177	0.0848409	0.127964	0.338779	0.778187	0.0494254	0.659987	0.380837	0.979703	0.043901	0.401469	0.69827	0.446913	0.53881	0.503899	0.720133	0.966861	0.203344	0.225082	0.220233	0.476012	0.0731913	0.337212	0.715995	0.902509	0.768306	0.193777	0.356074	0.886344	0.347738	0.162523	0.123115	0.213852	0.333473	0.746177	0.181424
B1NKU1_85_91542	0.00256944	0.840193	0.659771	0.964103	0.360674	0.36636	0.31233	0.708902	0.59931	0.943714	0.429331	0.545338	0.62816	0.147334	0.0514401	0.340743	0.21654	0.170207	0.0405948	0.2426	0.767415	0.962246	0.20324	0.508831	0.198221	0.718186	0.184097	0.371113	0.998205	0.526997	0.212758	0.681466	0.205251	0.97727	0.850705	0.408706	0.533928	0.647137	0.843723	0.850944	0.250363	0.696304	0.42343	0.700671	0.0891084	0.148427	0.9431	0.401754	0.341191
B2CKG3_141_94456	6.04078e-05	2.53724e-05	0.474602	0.473866	0.793404	0.946233	0.694807	0.0425658	0.983892	0.906886	0.665383	0.357195	0.709226	0.428093	0.821669	0.634277	0.833858	0.619597	0.621986	0.144405	0.299662	0.860333	0.951565	0.48398	0.334119	0.405866	0.617206	0.23559	0.524917	0.703937	0.346807	0.219635	0.0478053	0.766235	0.16577	0.788399	0.165933	0.639394	0.900878	0.204116	0.54043	0.936753	0.420223	0.4539	0.232879	0.219448	0.682853	0.723027	0.558793
B2LBK8_1_92954	6.14984e-16	0.00482789	0.564744	0.138386	0.038612	0.630162	0.561867	0.31366	0.299888	0.528855	0.65552	0.324734	0.101503	0.573591	0.564459	0.232994	0.969232	0.087093	0.945724	0.986474	0.268426	0.828781	0.479274	0.666787	0.132445	0.891121	0.0173229	0.308438	0.444125	0.820424	0.451792	0.454711	0.977492	0.89706	0.998696	0.762739	0.0830109	0.124114	0.283839	0.355096	0.809464	0.572565	0.239982	0.272507	0.404214	0.549062	0.898053	0.435272	0.365622
B2LBK8_281_92962	3.60634e-11	0.000643217	0.452587	0.260002	0.87	0.687981	0.688324	0.177423	0.0758778	0.0790765	0.685893	0.699461	0.727477	0.699236	0.225014	0.470468	0.708247	0.257306	0.142809	0.865669	0.637945	0.745952	0.497747	0.939144	0.341701	0.773136	0.180896	0.895248	0.279963	0.108292	0.716298	0.0549588	0.735561	0.956196	0.170869	0.665205	0.845534	0.220941	0.430504	0.334221	0.830005	0.555296	0.681009	0.345514	0.573217	0.119335	0.779131	0.28993	0.611941
B2RFU0_1_96179	4.23869e-07	0.00705747	0.0414687	0.754614	0.464334	0.527578	0.760851	0.469263	0.373352	0.108407	0.358121	0.274749	0.855263	0.0161352	0.189476	0.374957	0.910958	0.974002	0.228855	0.638447	0.127329	0.898927	0.590886	0.716287	0.655576	0.605963	0.111012	0.723666	0.385931	0.12295	0.778613	0.0421993	0.454914	0.941966	0.469625	0.204067	0.858502	0.130905	0.97758	0.148922	0.291672	0.0451964	0.400217	0.891719	0.913216	0.59882	0.800223	0.768083	0.356267
B2VNK2_1_95871	6.4309e-07	0.172626	0.362412	0.151943	0.00822918	0.911962	0.310747	0.456374	0.0244264	0.952937	0.547475	0.659936	0.200257	0.873979	0.421065	0.756133	0.593885	0.0296772	0.954065	0.96609	0.775995	0.354012	0.807284	0.0867506	0.276361	0.465975	0.0259353	0.61928	0.138967	0.632254	0.558758	0.081362	0.755052	0.952833	0.517452	0.806022	0.401447	0.552685	0.759797	0.618105	0.692064	0.133335	0.0423282	0.730527	0.191937	0.352616	0.892983	0.191384	0.153931
B2VNK2_281_95881	0.0690587	0.213077	0.719303	0.940733	0.332403	0.316389	0.613258	0.563527	0.00535819	0.40689	0.877755	0.393902	0.771376	0.258211	0.121444	0.510093	0.467827	0.369434	0.0921371	0.652179	0.51998	0.769511	0.468393	0.854448	0.933522	0.460719	0.0629111	0.864147	0.673498	0.165048	0.678961	0.448403	0.961769	0.58259	0.080864	0.408767	0.66511	0.876827	0.317639	0.519071	0.980931	0.381165	0.822974	0.802946	0.70267	0.439611	0.555452	0.878386	0.352607
B2VNK4_197_95804	0.561698	0.00757276	0.462633	0.505974	0.971149	0.308999	0.362773	0.291726	0.00483036	0.100858	0.228137	0.0738052	0.138322	0.083711	0.542745	0.58305	0.196272	0.529655	0.794385	0.557407	0.333735	0.177941	0.364059	0.423033	0.131921	0.961793	0.79632	0.818317	0.29581	0.79038	0.175449	0.946722	0.139225	0.788851	0.969813	0.394055	0.571795	0.391085	0.0963179	0.465268	0.277528	0.0252005	0.517481	0.63301	0.370018	0.854605	0.566846	0.538194	0.574027
B2VNK4_225_95805	0.154035	0.0592475	0.410634	0.817726	0.581242	0.801213	0.313004	0.372183	0.0598709	0.487894	0.149301	0.256703	0.364118	0.353993	0.271756	0.921	0.513489	0.929844	0.995782	0.740686	0.411645	0.459299	0.11629	0.751266	0.167707	0.76912	0.813099	0.750947	0.291844	0.914924	0.311199	0.579394	0.0242034	0.89734	0.936214	0.314084	0.315607	0.287668	0.127966	0.566813	0.208731	0.0136226	0.571399	0.580146	0.462519	0.496832	0.331046	0.888535	0.774268
B2VQF2_141_4478	0.000238511	0.755625	0.309182	0.146483	0.020008	0.476251	0.368677	0.247216	0.715641	0.154943	0.461858	0.721508	0.005344	0.778529	0.785583	0.0418006	0.241884	0.509536	0.274349	0.7265	0.484951	0.559689	0.709339	0.824377	0.381122	0.479389	0.476201	0.968244	0.337042	0.716267	0.041399	0.613222	0.393255	0.0188136	0.714621	0.197631	0.825107	0.186238	0.32617	0.731611	0.223177	0.0977721	0.978452	0.178314	0.558696	0.859382	0.769583	0.104435	0.0684953
B2VQF2_29_4474	0.0269381	0.547891	0.253489	0.398887	0.0843409	0.54299	0.553415	0.312515	0.111288	0.830196	0.968072	0.717129	0.823157	0.441231	0.79074	0.168007	0.605383	0.660413	0.110055	0.730041	0.350305	0.419834	0.44295	0.605154	0.644133	0.961327	0.315712	0.36688	0.664194	0.275384	0.700815	0.83678	0.393561	0.641451	0.604483	0.271444	0.809753	0.937893	0.920063	0.970655	0.410359	0.660628	0.741997	0.215814	0.578169	0.233774	0.274725	0.306105	0.300631
B2Z2C5_1_4546	0.000911585	0.617502	0.839953	0.416133	0.983185	0.187906	0.678256	0.493917	0.986267	0.0483461	0.230855	0.782392	0.720943	0.313899	0.952685	0.134843	0.063374	0.595027	0.427241	0.928829	0.914419	0.218849	0.973075	0.377049	0.682652	0.835446	0.43271	0.554685	0.77261	0.393749	0.126921	0.274567	0.411631	0.549128	0.747971	0.739928	0.114169	0.13907	0.151157	0.252207	0.155195	0.555472	0.00642366	0.858448	0.488304	0.148902	0.49027	0.150865	0.598651
B2Z2K2_1_4555	0.00562495	0.791114	0.971479	0.67279	0.913519	0.029277	0.303121	0.35652	0.404216	0.513177	0.556378	0.826983	0.0571909	0.605608	0.633797	0.894877	0.646507	0.820212	0.37602	0.554601	0.65354	0.109126	0.684053	0.912449	0.692626	0.721061	0.735554	0.726007	0.0994129	0.594193	0.725202	0.196733	0.593814	0.957947	0.785527	0.910864	0.344408	0.528344	0.366002	0.337135	0.725473	0.0678159	0.0328498	0.661834	0.0492179	0.624982	0.904789	0.0377663	0.0672479
B2ZRI4_1_4563	0.0389356	0.486759	0.580588	0.103799	0.754249	0.952123	0.998103	0.0479698	0.706162	0.814445	0.712763	0.948699	0.16425	0.244317	0.980684	0.110151	0.274795	0.0278782	0.859012	0.399682	0.898308	0.597452	0.83868	0.168814	0.972586	0.160941	0.98576	0.763732	0.766172	0.39292	0.566185	0.400709	0.833373	0.929756	0.937192	0.545508	0.410403	0.976356	0.76932	0.72989	0.0558232	0.982918	0.0341944	0.0815208	0.8205	0.479445	0.0233738	0.69619	0.821655
B3V3Q2_57_4845	5.28809e-06	0.0219119	0.0604448	0.57635	0.923301	0.875133	0.614431	0.912154	0.236958	0.231183	0.599288	0.241945	0.106266	0.68318	0.128638	0.0504105	0.527092	0.970811	0.894646	0.744445	0.277052	0.52099	0.945544	0.275544	0.290043	0.872913	0.749289	0.653161	0.286499	0.891249	0.340361	0.89138	0.133436	0.458999	0.460494	0.942775	0.86416	0.398592	0.329708	0.872244	0.24159	0.592649	0.449321	0.17718	0.502437	0.991751	0.314267	0.463138	0.291133
B3VS87_85_4967	0.574327	0.000130685	0.0631323	0.637632	0.348288	0.87633	0.0767674	0.278387	0.739445	0.91794	0.215715	0.954782	0.793144	0.17594	0.598082	0.371142	0.650315	0.244146	0.634822	0.306286	0.0582599	0.403281	0.642047	0.0414257	0.00517499	0.8418	0.0302449	0.985277	0.94412	0.914819	0.954289	0.795664	0.014846	0.685249	0.349509	0.853713	0.783579	0.582834	0.415123	0.00282953	0.519187	0.643269	0.777272	0.377001	0.559056	0.0131936	0.443001	0.985653	0.582324
B3VS92_141_4973	1.38e-07	1.32058e-08	0.158172	0.233227	0.102396	0.478442	0.400716	0.562715	0.215848	0.972271	0.325264	0.526627	0.800856	0.169414	0.978151	0.287677	0.193347	0.518254	0.38321	0.137041	0.0492292	0.289872	0.669061	0.220757	0.234319	0.365743	0.765473	0.17711	0.595221	0.472901	0.137381	0.906355	0.0349307	0.843578	0.83108	0.918387	0.176849	0.0989524	0.113673	0.0107743	0.311129	0.862176	0.89194	0.461677	0.752983	0.216223	0.36467	0.285645	0.877885
B5APM4_113_5222	1.72819e-19	5.63233e-10	0.204665	0.680733	0.403385	0.197821	0.862758	0.565068	0.768465	0.808199	0.717843	0.401397	0.839225	0.909705	0.983958	0.679464	0.903399	0.705943	0.0667429	0.312503	0.704789	0.539495	0.957447	0.292245	0.196638	0.586683	0.542287	0.920623	0.760339	0.335373	0.258013	0.954406	0.669345	0.0903286	0.276719	0.400304	0.196084	0.493459	0.0895137	0.928265	0.467712	0.482936	0.564289	0.0343273	0.814898	0.0552171	0.572989	0.00175923	0.000219157
B5APM4_85_5221	0.00156873	0.0124116	0.431641	0.733646	0.266501	0.768797	0.674423	0.99517	0.0575725	0.968555	0.816912	0.313095	0.918783	0.830594	0.635436	0.72832	0.699885	0.920478	0.558548	0.176432	0.385123	0.342535	0.459456	0.298889	0.0128957	0.218351	0.260246	0.520263	0.413093	0.11209	0.395123	0.779981	0.550868	0.119673	0.316907	0.0491845	0.763834	0.240637	0.91964	0.962805	0.0636771	0.439576	0.0717619	0.207592	0.534474	0.846628	0.76549	0.0222004	0.00858101
B5LB31_57_5347	0.00334679	0.0956601	0.220917	0.346252	0.537783	0.904893	0.779843	0.206071	0.17806	0.95758	0.300512	0.383366	0.863494	0.701969	0.364921	0.426895	0.659411	0.0365871	0.233932	0.354112	0.24882	0.545498	0.575095	0.752489	0.656273	0.904353	0.473594	0.782635	0.0509557	0.402308	0.532073	0.729034	0.309243	0.53856	0.562018	0.62759	0.467204	0.334265	0.961254	0.344424	0.037745	0.037779	0.61326	0.690069	0.607541	0.402769	0.967299	0.215758	0.971795
B5M8S4_617_5401	0.160313	0.854408	0.561555	0.963757	0.893546	0.765103	0.787386	0.632705	0.749391	0.418599	0.00317078	0.511596	0.529216	0.974924	0.77122	0.693225	0.890298	0.218951	0.44329	0.359743	0.676746	0.282502	0.440693	0.0602043	0.928541	0.506782	0.55191	0.709094	0.5408	0.685552	0.085454	0.369342	0.752465	0.260265	0.709934	0.769819	0.45696	0.654793	0.570642	0.827674	0.0201788	0.682773	0.0550379	0.174668	0.0351099	0.112379	0.368311	0.288381	0.838967
B5SNS2_169_5571	0.492109	3.61975e-09	0.153975	0.345119	0.320631	0.338859	0.389355	0.932554	0.981219	0.697684	0.853249	0.600731	0.328481	0.167689	0.534818	0.370786	0.283454	0.884226	0.207716	0.428403	0.0413382	0.101585	0.7078	0.900844	0.895829	0.838183	0.511617	0.463453	0.152668	0.478525	0.136216	0.701854	0.836196	0.875699	0.0351187	0.990292	0.722852	0.541579	0.80573	0.200765	0.599777	0.369866	0.760519	0.626385	0.274125	0.466925	0.809608	0.335988	0.643086
B5SNS2_197_5572	0.494673	1.10484e-07	0.668921	0.0695143	0.138372	0.704613	0.734269	0.724413	0.455892	0.740118	0.353691	0.901502	0.106737	0.254196	0.307217	0.70002	0.400831	0.506512	0.203806	0.463185	0.0113943	0.0962706	0.634799	0.411359	0.508971	0.62297	0.0727701	0.550782	0.18249	0.986504	0.282297	0.826737	0.403226	0.834393	0.156379	0.243402	0.780892	0.59042	0.166198	0.208465	0.895381	0.975171	0.56433	0.583177	0.0562475	0.665611	0.71994	0.223618	0.880619
B6A6U1_29_95883	4.60709e-08	0.145778	0.101826	0.358677	0.0296314	0.646535	0.649823	0.301831	0.0936537	0.452042	0.167489	0.63419	0.395337	0.854927	0.475763	0.993073	0.717887	0.0119493	0.98185	0.80125	0.83972	0.56021	0.246196	0.089018	0.406213	0.578838	0.0294027	0.717857	0.32601	0.750454	0.518192	0.135893	0.591074	0.727783	0.690298	0.800178	0.266592	0.593503	0.67744	0.597906	0.557662	0.124226	0.169787	0.653797	0.560761	0.519967	0.325636	0.135417	0.324
B6A6U5_197_95819	1.57281e-07	0.562167	0.337957	0.743796	0.260915	0.618863	0.788079	0.7459	0.041665	0.395355	0.934514	0.38194	0.902167	0.265465	0.238204	0.498789	0.549361	0.773299	0.00929046	0.0224933	0.574593	0.391567	0.412358	0.0440511	0.696946	0.675723	0.0986106	0.0881466	0.032016	0.305205	0.816033	0.352372	0.877063	0.810452	0.0502425	0.180295	0.417944	0.39847	0.71514	0.519061	0.0161956	0.281048	0.757448	0.927009	0.195475	0.138214	0.819839	0.838705	0.531505
B6C6Y1_449_5887	0.610623	0.409027	0.815275	0.204735	0.686109	0.903733	0.483404	0.656279	0.958766	0.602168	0.0845158	0.311804	0.631553	0.154528	0.0671696	0.835147	0.612161	0.0246604	0.13416	0.100524	0.68419	0.639192	0.81092	0.757727	0.733166	0.497086	0.0972365	0.607232	0.669348	0.985084	0.470074	0.454035	0.895578	0.457249	0.363215	0.790702	0.428548	0.577101	0.401253	0.509851	0.820604	0.808853	0.50084	0.807416	0.255784	0.41824	0.109409	0.595715	0.558203
B6C6Y1_477_5888	3.49785e-08	0.00271328	0.819053	0.056157	0.152511	0.382534	0.502966	0.32051	0.520943	0.844965	0.0798477	0.16555	0.313941	0.410229	0.830489	0.481128	0.262457	0.457129	0.955813	0.406574	0.315634	0.397591	0.810241	0.911167	0.974543	0.319222	0.821565	0.443192	0.63861	0.885511	0.72912	0.268015	0.636549	0.303132	0.253697	0.975624	0.573766	0.306152	0.777657	0.892613	0.323545	0.47369	0.998162	0.217867	0.808337	0.886305	0.318412	0.594908	0.103112
B6C6Y1_505_5889	0.218269	0.0950008	0.581439	0.042799	0.536112	0.567102	0.683802	0.927814	0.665706	0.349208	0.0718981	0.662699	0.0919401	0.541043	0.252555	0.173535	0.633461	0.575764	0.201948	0.930604	0.361362	0.309094	0.782455	0.902023	0.781677	0.129002	0.335581	0.221671	0.9726	0.884075	0.316592	0.587184	0.696007	0.99709	0.257073	0.935325	0.895429	0.21899	0.773405	0.268252	0.969198	0.73126	0.931285	0.0310563	0.710524	0.683988	0.690454	0.485533	0.801644
B8XCN0_449_113060	0.000723879	6.92515e-05	0.378935	0.13507	0.491611	0.557301	0.803808	0.392993	0.247886	0.738252	0.823704	0.298757	0.204715	0.319439	0.385211	0.52589	0.022956	0.316842	0.437244	0.73004	0.930667	0.0535835	0.502572	0.911287	0.55908	0.0262304	0.18395	0.668892	0.412961	0.300479	0.0856483	0.753597	0.100864	0.0836796	0.0183916	0.973039	0.500803	0.895026	0.755981	0.312239	0.247618	0.427514	0.510616	0.462583	0.665868	0.528699	0.95205	0.357818	0.47703
B8XCN3_1_113081	8.0798e-11	0.00517613	0.0293566	0.551827	0.164286	0.528065	0.573936	0.504996	0.0879075	0.605697	0.796789	0.950264	0.467929	0.156476	0.1439	0.648129	0.521205	0.0134513	0.890078	0.302383	0.241749	0.160414	0.0507567	0.2106	0.249208	0.328731	0.55872	0.961947	0.888241	0.765968	0.88566	0.61438	0.0924748	0.516691	0.987088	0.472947	0.657447	0.835156	0.578521	0.736539	0.295164	0.936998	0.409656	0.0606677	0.736362	0.18862	0.27498	0.153588	0.141411
B8XCN5_1513_113153	0.112734	0.646408	0.0162929	0.316613	0.261826	0.746085	0.545588	0.761802	0.400591	0.977175	0.841656	0.209014	0.95183	0.449108	0.162467	0.420927	0.710235	0.159192	0.00442478	0.879388	0.111012	0.0503159	0.436369	0.271717	0.449837	0.703116	0.914934	0.259178	0.475676	0.665787	0.23231	0.268086	0.0208653	0.534283	0.67852	0.121665	0.0291251	0.51352	0.991877	0.735748	0.32504	0.868268	0.387383	0.257747	0.175375	0.376693	0.930803	0.372471	0.27432
B8XN85_141_6543	0.00430892	0.660632	0.433846	0.938847	0.814984	0.965446	0.623398	0.735717	0.918026	0.78197	0.000640603	0.599555	0.489152	0.920529	0.548149	0.78898	0.799593	0.400397	0.553872	0.666901	0.583596	0.363712	0.927841	0.211125	0.970448	0.805105	0.261404	0.526059	0.291849	0.431483	0.571707	0.303207	0.296659	0.685748	0.697	0.511974	0.178164	0.975761	0.853499	0.765982	0.140098	0.613344	0.686191	0.617682	0.439491	0.0426414	0.843895	0.0574999	0.888728
B8XTP8_1681_113385	0.527304	0.23658	0.220068	0.94111	0.306025	0.56266	0.436381	0.577449	0.139474	0.365362	0.0681687	0.798091	0.791384	0.250779	0.329807	0.239482	0.546505	0.941582	0.788519	0.674411	0.568583	0.979397	0.489674	0.290701	0.685481	5.89504e-05	0.0193723	0.856562	0.0462804	0.96509	0.210058	0.797567	0.838632	0.0643551	0.797959	0.72445	0.410958	0.792468	0.463016	0.266116	0.633395	0.751073	0.172086	0.210484	0.984589	0.469791	0.90358	0.200388	0.132747
B8XTP8_1709_113386	0.504522	0.0440315	0.392727	0.287364	0.352406	0.450398	0.515607	0.271327	0.866171	0.308125	0.603069	0.731156	0.504305	0.173906	0.604744	0.73083	0.805592	0.663617	0.388988	0.548939	0.105011	0.397931	0.278029	0.91897	0.957541	0.00964597	0.438765	0.673989	0.360635	0.0937088	0.564667	0.728482	0.638847	0.687348	0.719017	0.80728	0.748093	0.498739	0.820145	0.404373	0.0742571	0.173515	0.756491	0.518492	0.963621	0.589516	0.827818	0.730667	0.475868
B8XTP8_869_113356	0.124826	0.431977	0.613859	0.920723	0.663682	0.711967	0.915778	0.898846	0.892357	0.756627	0.963172	0.806525	0.92413	0.177051	0.708512	0.19775	0.644312	0.0295106	0.874097	0.724285	0.0203117	0.911869	0.99869	0.241962	0.366452	0.873633	0.0312553	0.725793	0.782455	0.122074	0.311051	0.832802	0.191036	0.771512	0.831483	0.15479	0.1205	0.42544	0.271507	0.293471	0.291863	0.0991176	0.874672	0.542359	0.857883	0.182679	0.837923	0.398881	0.972583
B8XTP9_1681_113460	1.82962e-07	0.026478	0.273088	0.901448	0.777289	0.608589	0.0565684	0.748968	0.388527	0.698558	0.11709	0.858317	0.471512	0.059269	0.251854	0.254238	0.14723	0.859841	0.654628	0.722905	0.546773	0.397257	0.400482	0.279347	0.809621	0.000664416	0.17923	0.587845	0.4944	0.970594	0.0838631	0.782173	0.361576	0.162581	0.65407	0.647881	0.293537	0.385676	0.81574	0.122455	0.950852	0.396997	0.972523	0.273372	0.491382	0.675042	0.405714	0.546386	0.37205
B8XTP9_869_113431	0.00284567	0.37029	0.722651	0.228498	0.155187	0.860821	0.758109	0.228461	0.219027	0.755556	0.442421	0.887697	0.200329	0.000300877	0.204177	0.175667	0.117666	0.0416203	0.842124	0.200586	0.790709	0.226166	0.949807	0.842061	0.349062	0.830929	0.150901	0.162614	0.985463	0.31337	0.308106	0.549506	0.0678148	0.303158	0.0647453	0.215613	0.950882	0.636702	0.309942	0.18174	0.128737	0.352665	0.500383	0.847515	0.276905	0.335644	0.535859	0.0163972	0.124382
B8XTQ0_1709_113536	0.558748	0.381146	0.521845	0.324813	0.400038	0.926394	0.917305	0.788813	0.822786	0.927548	0.725619	0.525049	0.398979	0.793115	0.783647	0.959931	0.129646	0.451841	0.672818	0.447657	0.658818	0.197164	0.664086	0.675019	0.997777	0.00765477	0.701462	0.522499	0.34877	0.638157	0.315833	0.142871	0.750569	0.691898	0.383856	0.702071	0.539065	0.4046	0.68867	0.983141	0.830934	0.444622	0.618635	0.882586	0.625956	0.967	0.454826	0.95592	0.683053
B8XTQ2_505_113579	0.59099	0.369211	0.729248	0.944494	0.385734	0.101606	0.44023	0.396598	0.709665	0.872742	0.778278	0.36146	0.354958	0.484302	0.334325	0.631755	0.275269	0.255092	0.622111	0.590015	0.429086	0.785813	0.909079	0.709786	0.222149	0.14154	0.259528	0.435303	0.779598	0.560047	0.289979	0.0976756	0.337214	0.423031	0.32413	0.25579	0.505826	0.735912	0.25249	0.105515	0.145719	0.301434	0.629418	0.285763	0.708423	0.375271	0.171156	0.667532	0.609613
B8YEF3_141_6602	8.18937e-17	0.261346	0.686619	0.887328	0.82524	0.95804	0.0571564	0.737122	0.30004	0.619499	0.476072	0.83781	0.684907	0.938713	0.722819	0.886688	0.350375	0.154107	0.193766	0.107671	0.643681	0.429928	0.0072084	0.91346	0.575965	0.870855	0.189455	0.0371397	0.90592	0.616709	0.0205696	0.615753	0.754426	0.0340999	0.247454	0.86041	0.191011	0.428011	0.169646	0.564441	0.934872	0.278068	0.779009	0.306422	0.344303	0.540481	0.507356	0.487924	0.579771
B8YEF3_169_6603	1.29547e-11	0.21281	0.309467	0.860036	0.68214	0.228667	0.0261148	0.572983	0.805787	0.94546	0.361155	0.796747	0.467106	0.714846	0.667696	0.394548	0.298569	0.446085	0.401682	0.0610151	0.793938	0.732074	0.05245	0.569597	0.619802	0.391905	0.905315	0.715011	0.842203	0.672371	0.28024	0.887024	0.762566	0.188198	0.21982	0.777294	0.875815	0.752122	0.164559	0.772697	0.47921	0.083427	0.662001	0.847623	0.425199	0.795995	0.183751	0.433901	0.863602
B9V486_813_93377	3.50782e-06	3.57489e-06	0.328275	0.541193	0.00166105	0.961579	0.449776	0.855485	0.0650277	0.0740503	0.104479	0.556765	0.837475	0.0225134	0.153105	0.880315	0.563	0.825819	0.355127	0.210137	0.651513	0.228811	0.358101	0.675141	0.34625	0.230779	0.345592	0.329398	0.18935	0.660526	0.0679697	0.518871	0.369851	0.636068	0.434462	0.957668	0.522347	0.970613	0.132612	0.308306	0.877959	0.601121	0.992315	0.662213	0.167666	0.849037	0.857569	0.335573	0.902187
B9V486_841_93378	0.00339875	0.0808438	0.486939	0.581337	0.00613318	0.844203	0.364208	0.755312	0.390941	0.0281307	0.320227	0.999757	0.799716	0.244861	0.573324	0.429554	0.366257	0.71915	0.651914	0.846074	0.355359	0.609125	0.375183	0.910496	0.500349	0.882598	0.85837	0.453942	0.219488	0.26765	0.183729	0.405916	0.082448	0.596069	0.853303	0.443543	0.0576315	0.165617	0.2677	0.552288	0.246208	0.928746	0.982967	0.171886	0.0952225	0.31397	0.717481	0.0895427	0.85871
B9V487_197_93401	0.0892859	0.212265	0.0391654	0.763635	0.483037	0.214035	0.0892044	0.406059	0.370535	0.519134	0.144687	0.266674	0.567432	0.616988	0.815015	0.0224275	0.702246	0.637877	0.451522	0.22709	0.901826	0.758665	0.386079	0.258355	0.918029	0.6672	0.102021	0.159906	0.437174	0.0965344	0.197403	0.66029	0.983739	0.197208	0.0890903	0.995677	0.606588	0.866026	0.715612	0.592048	0.307911	0.169648	0.950547	0.485923	0.838727	0.0690646	0.834605	0.247419	0.968935
B9V4A5_1709_93368	1.13746e-17	0.213587	0.000272148	0.00884301	0.144538	0.34946	0.838217	0.574536	0.528353	0.770639	0.731289	0.299889	0.0121188	0.767013	0.13171	0.68952	0.657758	0.973425	0.379121	0.841301	0.510237	0.730005	0.919865	0.241442	0.916884	0.0256029	0.505053	0.0864491	0.483982	0.457044	0.475172	0.559539	0.540134	0.630612	0.659058	0.907278	0.651338	0.710193	0.792882	0.405047	0.235272	0.96024	0.419522	0.411951	0.993352	0.671326	0.532826	0.899626	0.566368
B9V4A5_85_93359	4.26897e-08	0.59939	0.16177	0.434015	0.672455	0.635467	0.765355	0.391506	0.198248	0.645433	0.79033	0.808646	0.362376	0.252647	0.142314	0.302443	0.48852	0.135561	0.00740103	0.924678	0.357988	0.71457	0.312554	0.093189	0.155653	0.613497	0.369941	0.595212	0.363132	0.160961	0.290289	0.18425	0.128751	0.868088	0.103405	0.945669	0.780432	0.809177	0.474818	0.798813	0.473961	0.0909057	0.102776	0.536553	0.766777	0.168413	0.178602	0.456423	0.760429
B9VXN2_253_6856	0.62336	0.621281	0.144948	0.869791	0.51419	0.551882	0.188684	0.075644	0.22882	0.703857	0.802565	0.016694	0.623227	0.151597	0.411297	0.276848	0.791566	0.990126	0.0404411	0.730608	0.815194	0.680649	0.667169	0.705394	0.793809	0.540436	0.783076	0.502232	0.909845	0.787963	0.667137	0.385861	0.36491	0.673089	0.942125	0.380664	0.134636	0.58673	0.107108	0.148964	0.408279	0.0607539	0.355721	0.0947891	0.212326	0.468863	0.170624	0.122143	0.649678
C0L893_1_6923	0.80303	0.317467	0.978225	0.33639	0.439475	0.876223	0.517663	0.549523	0.51031	0.805883	0.593993	0.966042	0.64246	0.76968	0.621067	0.0578213	0.359768	0.120212	0.465542	0.625986	0.994328	0.207975	0.920937	0.342586	0.378214	0.175646	0.966218	0.91682	0.230505	0.514973	0.270763	0.758518	0.652737	0.855996	0.734067	0.494959	0.929067	0.599802	0.554743	0.964154	0.103906	0.979934	0.209327	0.246403	0.541795	0.968326	0.0233917	0.0777206	0.588578
C0LT38_29_96157	9.55869e-09	3.74792e-10	0.845109	0.856889	0.662704	0.603351	0.606717	0.854585	0.936388	0.140801	0.500812	0.0806805	0.406844	0.891846	0.566707	0.885897	0.552819	0.503577	0.982831	0.126148	0.917348	0.777951	0.533415	0.671088	0.0332264	0.813567	0.235329	0.167486	0.475026	0.19145	0.493728	0.221629	0.0125394	0.415326	0.598847	0.689108	0.459071	0.010784	0.475441	0.398912	0.982738	0.421149	0.666368	0.519323	0.130428	0.844571	0.546585	0.305103	0.230044
C0LT38_505_96166	0.421131	0.00829627	0.799534	0.891719	0.675257	0.483727	0.85677	0.678489	0.923774	0.425379	0.946229	0.966529	0.251758	0.125903	0.0813359	0.6875	0.0311819	0.430425	0.410861	0.611837	0.791374	0.837645	0.319409	0.111305	0.348576	0.909058	0.472298	0.585541	0.109378	0.896923	0.903183	0.484634	0.662452	0.501123	0.583361	0.822662	0.739947	0.2813	0.0935162	0.368003	0.681233	0.586111	0.824377	0.920033	0.732931	0.214765	0.649938	0.678813	0.819153
C1ILM0_29_6953	0.0376778	4.93568e-09	0.167958	0.146543	0.242048	0.565115	0.584352	0.769607	0.153658	0.68954	0.499123	0.108379	0.142834	0.358241	0.129178	0.374487	0.120204	0.652597	0.816931	0.581412	0.851295	0.871043	0.489189	0.318558	0.330468	0.321343	0.840866	0.011827	0.725746	0.469761	0.867482	0.84658	0.0508732	0.438923	0.877162	0.508442	0.779991	0.916648	0.467347	0.82846	0.983266	0.624974	0.218701	0.324882	0.969858	0.714275	0.948829	0.247242	0.641448
C1ILM0_57_6954	0.00198729	1.10106e-05	0.304819	0.0495407	0.556564	0.638629	0.643133	0.718457	0.218177	0.0128816	0.251998	0.0997365	0.12128	0.427829	0.623194	0.0714347	0.728613	0.897351	0.877107	0.785468	0.605418	0.569989	0.887951	0.615977	0.80253	0.38419	0.85596	0.0204182	0.435962	0.0958643	0.784308	0.137308	0.150313	0.260559	0.95853	0.829408	0.601238	0.259906	0.804486	0.897327	0.518678	0.928872	0.764079	0.452161	0.429775	0.247847	0.608488	0.0448054	0.176394
C1ILQ7_1_6958	0.429628	0.872789	0.50593	0.0934373	0.0126646	0.177534	0.151299	0.565797	0.141191	0.580164	0.310922	0.660377	0.139439	0.970073	0.166534	0.14877	0.584404	0.176691	0.568415	0.600619	0.762238	0.437539	0.843291	0.256461	0.318502	0.890602	0.643285	0.0506148	0.369336	0.275527	0.286815	0.263722	0.693854	0.429573	0.480995	0.147573	0.573951	0.934992	0.10062	0.99957	0.637106	0.616071	0.690976	0.168699	0.655692	0.801184	0.7051	0.460488	0.699743
C1ILQ7_85_6961	3.95064e-11	0.00867494	0.82148	0.138795	0.757982	0.382685	0.276943	0.125424	0.224022	0.45591	0.914683	0.980583	0.5924	0.338397	0.933271	0.613446	0.72841	0.687372	0.876283	0.929182	0.219695	0.403096	0.862119	0.982223	0.665988	0.550019	0.98643	0.237871	0.705392	0.837686	0.850611	0.798196	0.488597	0.903554	0.804071	0.760184	0.467134	0.898987	0.936584	0.386495	0.0684266	0.0702247	0.992861	0.397191	0.969516	0.459982	0.84837	0.00788899	0.286611
C1ILQ9_57_6964	4.19822e-06	0.681924	0.107755	0.27431	0.0815461	0.905134	0.942955	0.179616	0.281887	0.632387	0.749839	0.742928	0.56713	0.222057	0.218992	0.30081	0.119698	0.837046	0.183189	0.40357	0.800283	0.552383	0.799879	0.532532	0.323441	0.907362	0.827072	0.967857	0.664076	0.198565	0.971613	0.821966	0.454406	0.820532	0.92143	0.432967	0.734665	0.0840099	0.626189	0.153775	0.4153	0.276349	0.702474	0.563045	0.818524	0.170536	0.289122	0.0358512	0.358797
C1ILQ9_85_6965	0.0204501	0.0206073	0.452556	0.45026	0.27344	0.593013	0.723971	0.139067	0.199186	0.904894	0.698519	0.352826	0.987295	0.116222	0.20507	0.943093	0.878114	0.635942	0.988881	0.697746	0.661752	0.674203	0.904833	0.174166	0.53683	0.886105	0.938863	0.407993	0.477859	0.400563	0.578456	0.776689	0.427291	0.800458	0.961086	0.854917	0.530657	0.991079	0.126355	0.649949	0.381208	0.224058	0.579223	0.575248	0.743255	0.695047	0.695239	0.273255	0.490009
C1ILR3_1_6966	1.77438e-07	0.102948	0.836362	0.855341	0.296145	0.752823	0.0853243	0.481249	0.874322	0.646051	0.678983	0.500288	0.966186	0.15499	0.00587213	0.231983	0.587085	0.530367	0.104168	0.566128	0.491312	0.533954	0.0161065	0.375959	0.99191	0.116441	0.866453	0.515214	0.448318	0.792523	0.0647992	0.1609	0.68592	0.251893	0.567373	0.140923	0.334326	0.923785	0.348795	0.812613	0.675246	0.0732134	0.333333	0.0379534	0.0343057	0.814621	0.887756	0.318704	0.689952
C1ILR8_113_6978	1.51979e-12	0.69731	0.406875	0.874178	0.201701	0.288006	0.293627	0.28809	0.68411	0.259875	0.628565	0.567407	0.32557	0.0015405	0.0861402	0.00963511	0.965007	0.914949	0.175603	0.646192	0.699968	0.00891678	0.258853	0.81767	0.76474	0.740232	0.0394227	0.749358	0.920793	0.466523	0.00975759	0.698178	0.284782	0.557676	0.117422	0.989687	0.875628	0.635792	0.158666	0.302139	0.17946	0.677011	0.355411	0.0980079	0.101228	0.187287	0.285276	0.336418	0.0374832
C1ILR8_141_6979	9.72901e-14	0.00312416	0.212277	0.966883	0.685765	0.317029	0.13206	0.747773	0.551492	0.289214	0.463227	0.404141	0.811799	0.0060646	0.22176	0.0982193	0.717522	0.821906	0.0442068	0.70342	0.966634	0.0159081	0.603677	0.846962	0.517587	0.647063	0.625301	0.961605	0.927569	0.79762	0.081591	0.849862	0.47627	0.185385	0.293311	0.436169	0.5404	0.270423	0.172829	0.500569	0.513646	0.993876	0.89934	0.12909	0.202379	0.380798	0.340957	0.745694	0.522238
C1ILR8_85_6977	1.85471e-07	0.0939031	0.647948	0.72583	0.557031	0.862522	0.607618	0.469945	0.849197	0.326204	0.695539	0.610986	0.419418	0.593584	0.336641	0.607364	0.687639	0.241162	0.813557	0.884203	0.109949	0.448872	0.00935145	0.119882	0.407904	0.0446116	0.109758	0.191554	0.106853	0.238716	0.573484	0.133166	0.502711	0.65998	0.953038	0.220912	0.439209	0.542694	0.018181	0.834726	0.422379	0.871537	0.243929	0.0640787	0.00740967	0.119914	0.328304	0.195219	0.652282
C1K8W4_29_7009	0.0710253	0.00417838	0.597168	0.436373	0.355367	0.325214	0.111197	0.908284	0.788781	0.795244	0.654933	0.885329	0.752172	0.208315	0.674114	0.853853	0.0400386	0.873857	0.573577	0.311768	0.185558	0.140358	0.680255	0.144011	0.700439	0.89196	0.185517	0.827335	0.847305	0.519411	0.455046	0.157606	0.231041	0.759568	0.0861438	0.749359	0.922176	0.32006	0.231831	0.847804	0.814637	0.388659	0.580471	0.959252	0.351981	0.646899	0.500813	0.62972	0.134427
C1K8W4_85_7011	0.88264	0.807409	0.0964378	0.921891	0.69671	0.831397	0.433351	0.648214	0.632469	0.474876	0.684938	0.840471	0.57001	0.504035	0.263209	0.760372	0.830719	0.838184	0.851546	0.267758	0.68266	0.348009	0.36887	0.615651	0.515296	0.0317298	0.127539	0.00415742	0.781665	0.0126469	0.578236	0.726279	0.99564	0.872243	0.344702	0.157218	0.312224	0.156179	0.710718	0.59716	0.533596	0.373319	0.629483	0.592067	0.723099	0.331203	0.530451	0.948707	0.62431
C1K8W5_113_7016	0.0143911	2.1253e-05	0.996573	0.576472	0.0846692	0.38427	0.217024	0.84935	0.262285	0.288823	0.75504	0.946474	0.199844	0.371035	0.100418	0.186054	0.101932	0.301457	0.44569	0.291867	0.881705	0.623537	0.436176	0.944679	0.0789876	0.484797	0.35906	0.321525	0.579685	0.022094	0.604079	0.423208	0.153297	0.479271	0.190466	0.731777	0.889426	0.808361	0.954462	0.435557	0.0779368	0.986437	0.185401	0.380808	0.0395795	0.740352	0.516128	0.409109	0.727122
C1K8W5_1_7012	2.17088e-10	0.215759	0.985022	0.826876	0.332815	0.960783	0.341189	0.897973	0.979486	0.720128	0.853366	0.342687	0.283277	0.675304	0.487033	0.993572	0.803995	0.628556	0.783337	0.830635	0.151707	0.468859	0.0103309	0.362738	0.398988	0.615182	0.483498	0.166147	0.198156	0.189479	0.891409	0.288445	0.620776	0.302434	0.39713	0.488661	0.520903	0.178375	0.401938	0.405963	0.207098	0.845659	0.451542	0.215514	0.00831577	0.548415	0.835338	0.594035	0.91976
C1K8W5_29_7013	7.45039e-18	0.835524	0.308915	0.936657	0.185092	0.202739	0.366843	0.528693	0.649869	0.191646	0.302403	0.266731	0.656805	0.0117039	0.32564	0.00932617	0.71179	0.781015	0.137934	0.490704	0.917598	0.0145861	0.48605	0.790105	0.651764	0.528736	0.305137	0.931461	0.996498	0.75964	0.0523564	0.520447	0.369728	0.208264	0.289665	0.876994	0.848634	0.555785	0.209897	0.356165	0.0555307	0.806259	0.495471	0.0365862	0.0307491	0.0570833	0.208173	0.499975	0.0635448
C1K8W5_57_7014	5.87037e-16	0.984778	0.674855	0.686125	0.327518	0.425021	0.294191	0.819478	0.945148	0.428814	0.502816	0.717555	0.835452	0.00755862	0.456959	0.0979069	0.693654	0.973192	0.0907795	0.346444	0.948941	0.00165642	0.797558	0.618114	0.949941	0.32561	0.398162	0.400912	0.904978	0.548711	0.194589	0.478967	0.0430141	0.247306	0.247679	0.767133	0.674755	0.81788	0.854027	0.330098	0.309441	0.784016	0.88472	0.190746	0.180374	0.19115	0.547827	0.841967	0.468515
C1K8W7_85_7025	3.8941e-05	0.0791226	0.436909	0.340198	0.301076	0.670335	0.605631	0.6969	0.835069	0.898885	0.903911	0.56536	0.458387	0.300688	0.446165	0.103331	0.163753	0.875276	0.213526	0.12116	0.0251876	0.31851	0.987726	0.368471	0.466305	0.419692	0.354231	0.72277	0.133607	0.338665	0.84977	0.116958	0.597009	0.165538	0.901205	0.513597	0.986924	0.723633	0.618949	0.0458885	0.738755	0.277148	0.117996	0.635774	0.079722	0.283453	0.227058	0.07536	0.580485
C1K8X1_1_7028	2.09629e-09	0.469504	0.704866	0.338332	0.576688	0.804615	0.817543	0.0320414	0.0801406	0.283816	0.308641	0.751914	0.51569	0.556167	0.162955	0.267595	0.533062	0.0502304	0.162038	0.738603	0.448614	0.0539281	0.918576	0.896689	0.413732	0.872251	0.97481	0.883849	0.19116	0.86502	0.760794	0.772344	0.145377	0.561206	0.475206	0.228919	0.33568	0.429894	0.679349	0.70876	0.754732	0.183759	0.947009	0.390487	0.400648	0.911994	0.586126	0.924471	0.679888
C1K8X1_57_7030	7.29017e-10	0.558259	0.0144156	0.917279	0.851755	0.934968	0.907403	0.990629	0.733018	0.0947371	0.476212	0.0469928	0.970834	0.468228	0.583147	0.615858	0.892323	0.546214	0.860703	0.334635	0.822533	0.62172	0.586072	0.349224	0.138351	0.481919	0.507181	0.332049	0.586358	0.174779	0.807053	0.412165	0.167662	0.68326	0.060375	0.165805	0.480142	0.783236	0.093008	0.452111	0.93366	0.365624	0.00476691	0.902458	0.0278121	0.354232	0.8018	0.885557	0.698727
C1K8X3_1_7032	0.00277713	0.796989	0.84556	0.378247	0.250906	0.724508	0.550142	0.929281	0.550061	0.163702	0.810023	0.637495	0.0972397	0.673096	0.565268	0.28687	0.893814	0.687101	0.842368	0.649018	0.132781	0.38772	0.0508982	0.171113	0.377958	0.238466	0.471412	0.236634	0.406022	0.874851	0.297936	0.184754	0.529033	0.408153	0.260426	0.860802	0.279571	0.654223	0.0215013	0.321522	0.376492	0.720695	0.632919	0.434779	0.0140027	0.329993	0.803484	0.526998	0.731239
C1K8X3_85_7035	7.17128e-11	0.000480074	0.0497229	0.736873	0.474979	0.870071	0.507237	0.0357109	0.171586	0.938652	0.677295	0.310494	0.666616	0.389121	0.752723	0.77254	0.859291	0.82517	0.90807	0.157171	0.0783011	0.587491	0.102784	0.818491	0.625737	0.783343	0.0859478	0.164184	0.68224	0.233089	0.898999	0.99374	0.461445	0.134113	0.0248499	0.336453	0.960197	0.359249	0.774677	0.666918	0.21686	0.330493	0.000507496	0.957778	0.365848	0.27146	0.831372	0.550792	0.489048
C1K8X4_57_7039	1.4919e-07	0.0617831	0.00448431	0.524667	0.804683	0.478663	0.760057	0.249401	0.3634	0.690742	0.820668	0.15983	0.849064	0.714544	0.63496	0.502004	0.783086	0.998147	0.53848	0.811051	0.263658	0.583772	0.395131	0.379355	0.557304	0.915217	0.69393	0.0929073	0.703201	0.434252	0.579262	0.787713	0.259422	0.0506516	0.121871	0.337863	0.26784	0.959136	0.155066	0.293383	0.858907	0.176113	0.000607265	0.326152	0.0408803	0.727139	0.575805	0.569778	0.837054
C1K8X5_113_7045	0.000245574	0.313057	0.0472004	0.215852	0.196606	0.752371	0.959457	0.0914962	0.577944	0.701019	0.465627	0.709955	0.604211	0.272188	0.332235	0.523337	0.432218	0.707311	0.811272	0.970053	0.605439	0.27095	0.920292	0.860002	0.234115	0.512773	0.578015	0.0550278	0.682045	0.97846	0.986081	0.764681	0.871617	0.320803	0.204509	0.484859	0.682212	0.701396	0.965028	0.193166	0.0281529	0.150142	0.698737	0.866889	0.233461	0.885443	0.459364	0.0701944	0.0630616
C1K8X5_1_7041	0.0655554	0.000988804	0.234474	0.631427	0.655947	0.844291	0.517742	0.641318	0.220085	0.74736	0.390378	0.031833	0.632474	0.0580289	0.617237	0.688231	0.252765	0.64087	0.0322816	0.495232	0.589582	0.415074	0.542253	0.784567	0.660879	0.521024	0.215843	0.277581	0.183179	0.254642	0.901731	0.30763	0.627873	0.278737	0.44041	0.337769	0.139739	0.817321	0.609677	0.849698	0.376621	0.616248	0.63101	0.147295	0.220531	0.493004	0.463556	0.474056	0.597655
C1K8X5_29_7042	0.270683	1.80678e-06	0.244861	0.103602	0.648707	0.22351	0.154419	0.436431	0.312995	0.472927	0.756021	0.472176	0.555346	0.516861	0.61681	0.58796	0.13595	0.869991	0.34628	0.806276	0.178258	0.292132	0.870345	0.64193	0.838209	0.766981	0.658288	0.211607	0.334651	0.103982	0.222101	0.14983	0.0801337	0.652002	0.642356	0.0943097	0.549289	0.750409	0.698758	0.0690317	0.673705	0.886796	0.944859	0.378825	0.41575	0.810185	0.632535	0.68909	0.553557
C1K8X6_169_7053	0.000186865	0.973865	0.247549	0.536525	0.688849	0.798252	0.207475	0.300899	0.364636	0.428084	0.988066	0.784152	0.697835	0.981072	0.268489	0.985291	0.374987	0.854462	0.632305	0.414017	0.186233	0.39746	0.66617	0.769986	0.243882	0.598828	0.481094	0.174444	0.474017	0.355323	0.588387	0.59694	0.955953	0.4302	0.42087	0.841433	0.406614	0.0979202	0.646674	0.252872	0.343798	0.557283	0.34503	0.965157	0.649377	0.981412	0.452097	0.100427	0.361588
C1K8X6_29_7048	0.640108	0.0015021	0.245716	0.059233	0.496475	0.0403179	0.483112	0.944345	0.154775	0.0924018	0.853556	0.483517	0.0713871	0.496173	0.0601203	0.622967	0.103872	0.462976	0.109282	0.904887	0.973395	0.83743	0.928095	0.779243	0.913749	0.62414	0.889587	0.220098	0.719697	0.216683	0.68534	0.962848	0.172352	0.798166	0.891984	0.155144	0.925091	0.829526	0.686567	0.934427	0.790481	0.74172	0.73695	0.948874	0.422685	0.972612	0.85131	0.719738	0.563214
C1K8X6_57_7049	0.880935	0.148	0.57365	0.79879	0.469501	0.64214	0.447864	0.88694	0.400627	0.910637	0.421473	0.0840702	0.82718	0.0406535	0.883085	0.320826	0.293685	0.0682212	0.0863828	0.66087	0.805917	0.443574	0.751119	0.447789	0.950531	0.711652	0.297433	0.971333	0.285868	0.224707	0.995004	0.188365	0.339119	0.888068	0.203597	0.512489	0.436028	0.448947	0.319248	0.197434	0.675892	0.882616	0.992528	0.536271	0.844364	0.105886	0.224351	0.162671	0.234834
C1K8X6_85_7050	0.000226235	0.00243998	0.373978	0.320047	0.256466	0.282478	0.515378	0.195816	0.645542	0.900519	0.612786	0.241689	0.73836	0.12013	0.944492	0.279454	0.239053	0.44008	0.105688	0.445367	0.398916	0.422174	0.479584	0.82959	0.9739	0.859944	0.652365	0.346277	0.0304291	0.0867567	0.972116	0.50052	0.0699749	0.737027	0.283576	0.382564	0.417356	0.975511	0.202166	0.11021	0.645625	0.846146	0.796223	0.0416171	0.276238	0.352344	0.665803	0.90301	0.864797
C1K8Y2_1_7055	0.048442	0.0496915	0.558846	0.65828	0.655497	0.997311	0.942528	0.69142	0.240271	0.32968	0.254072	0.0158064	0.894483	0.0798125	0.696301	0.630109	0.538022	0.198785	0.0210249	0.847699	0.961574	0.441921	0.519949	0.844818	0.623926	0.671533	0.550031	0.675988	0.068867	0.15628	0.864711	0.369898	0.799804	0.251689	0.379999	0.388714	0.464164	0.428831	0.410835	0.983963	0.398603	0.593548	0.735425	0.0562454	0.234538	0.143569	0.411977	0.438507	0.6634
C1K8Y2_29_7056	0.015978	0.00830406	0.747464	0.30194	0.303291	0.194316	0.490132	0.620875	0.275414	0.393666	0.445012	0.360232	0.845451	0.297317	0.813223	0.704017	0.243643	0.425431	0.414749	0.37806	0.271666	0.153266	0.964166	0.570793	0.67962	0.946255	0.490326	0.465786	0.0734254	0.0438525	0.664055	0.0632229	0.0967502	0.709242	0.189757	0.143173	0.522984	0.806387	0.938158	0.172796	0.27637	0.31864	0.813642	0.0883147	0.406228	0.546125	0.949658	0.682203	0.920484
C3PSB8_141_93136	0.363961	0.173788	0.698467	0.317972	0.455133	0.524929	0.464162	0.18656	0.529833	0.792169	0.565923	0.80993	0.443537	0.424046	0.540507	0.365417	0.487401	0.78138	0.924049	0.119855	0.0208659	0.290881	0.809559	0.514191	0.960396	0.651514	0.409686	0.0559111	0.84771	0.164694	0.470304	0.404418	0.0387278	0.0869257	0.0512898	0.880754	0.132195	0.585656	0.79497	0.434265	0.896451	0.43191	0.898585	0.452141	0.549439	0.866752	0.51999	0.360333	0.281049
C3PSB8_169_93137	0.00134233	0.424277	0.408207	0.471547	0.669801	0.360761	0.777028	0.574231	0.941173	0.421878	0.264717	0.438663	0.856753	0.733532	0.226502	0.258796	0.176542	0.51878	0.756152	0.00714376	0.690553	0.517994	0.794324	0.141169	0.431488	0.736051	0.226422	0.146855	0.318454	0.298123	0.729463	0.805277	0.308283	0.212869	0.126408	0.701828	0.0944704	0.546218	0.764881	0.634209	0.833704	0.690858	0.962141	0.690826	0.33914	0.490467	0.0833558	0.571772	0.456065
C3PSB8_197_93138	0.00194677	0.000639166	0.493099	0.401068	0.380944	0.460188	0.692542	0.326829	0.00241008	0.120786	0.210347	0.123283	0.0937448	0.204233	0.786442	0.961659	0.859628	0.80215	0.978845	0.682095	0.134955	0.730209	0.257144	0.485187	0.0714208	0.488019	0.799733	0.463889	0.513049	0.285834	0.0123745	0.905211	0.108476	0.909003	0.48857	0.108505	0.384273	0.431535	0.331725	0.587947	0.356262	0.048653	0.345947	0.537143	0.227272	0.35057	0.110359	0.710354	0.462692
C3PSB8_225_93139	0.421227	0.00461272	0.125498	0.481664	0.404135	0.588009	0.174747	0.256174	0.000264786	0.255532	0.249983	0.280562	0.101097	0.0877221	0.403292	0.710995	0.489421	0.848471	0.927003	0.285627	0.278406	0.404421	0.206663	0.956289	0.135925	0.756491	0.675339	0.693283	0.112876	0.669977	0.0997979	0.694268	0.0116397	0.759283	0.763072	0.186951	0.640794	0.10395	0.129992	0.45548	0.0934501	0.0231214	0.554967	0.979511	0.476878	0.947506	0.20364	0.548952	0.378852
C3PSC0_449_93070	0.0103208	0.017863	0.172051	0.0796094	0.406288	0.254358	0.31886	0.330759	0.795471	0.921124	0.77541	0.560485	0.28783	0.880224	0.15408	0.511793	0.551139	0.657788	0.614998	0.260505	0.690823	0.56223	0.93423	0.439246	0.0508231	0.521619	0.964268	0.230971	0.475962	0.629938	0.425817	0.90022	0.568825	0.701792	0.0394996	0.47328	0.737278	0.88619	0.300401	0.901118	0.705356	0.1967	0.497833	0.931363	0.976129	0.849447	0.860208	0.165179	0.133847
C3PSC3_589_93121	0.146745	7.56186e-15	0.669473	0.840083	0.290292	0.130252	0.152429	0.419162	0.48087	0.149581	0.433475	0.559416	0.718951	0.923535	0.94353	0.019902	0.281566	0.544418	0.704324	0.14241	0.00395211	0.490412	0.584949	0.178014	0.0719524	0.196535	0.491645	0.64188	0.363073	0.567685	0.756238	0.295857	0.557112	0.0350486	0.28365	0.164391	0.708903	0.608357	0.959759	0.845631	0.641555	0.891314	0.573933	0.0519091	0.0661404	0.400397	0.309547	0.0570602	0.284493
C3UZK4_113_7093	9.38471e-06	4.57959e-05	0.606302	0.787629	0.157516	0.76187	0.238318	0.0768523	0.387454	0.731058	0.896367	0.340315	0.228346	0.169646	0.204493	0.0350091	0.232563	0.443604	0.0625455	0.735888	0.0207409	0.615246	0.804862	0.377973	0.560531	0.144343	0.313414	0.88949	0.47481	0.162296	0.394998	0.469451	0.486103	0.0814189	0.584813	0.755458	0.772541	0.30775	0.500414	0.938714	0.747449	0.34271	0.107336	0.0203009	0.00554153	0.437822	0.361666	0.562144	0.274763
C3UZK4_141_7094	9.25842e-10	1.73111e-07	0.711595	0.493981	0.274078	0.140082	0.744278	0.257933	0.132592	0.829352	0.153718	0.705222	0.996036	0.494816	0.710694	0.501907	0.963077	0.604562	0.234436	0.406018	0.470326	0.938599	0.75902	0.0840985	0.0347447	0.633074	0.499792	0.697487	0.392971	0.385269	0.989838	0.726871	0.162647	0.0595416	0.853321	0.569407	0.140425	0.811938	0.562412	0.711628	0.617622	0.755026	0.559631	0.25549	0.257516	0.464849	0.496238	0.939536	0.720287
C3W5S2_449_92766	0.11369	0.00522307	0.364485	0.00325183	0.666762	0.224128	0.984924	0.686711	0.781934	0.905876	0.973487	0.380915	0.0831261	0.503318	0.0857651	0.660358	0.296713	0.879481	0.578741	0.761986	0.694231	0.74196	0.263169	0.573169	0.612295	0.998098	0.790758	0.794173	0.494332	0.887311	0.412519	0.714705	0.474767	0.600874	0.115503	0.362579	0.180167	0.978843	0.982436	0.267011	0.24633	0.0618153	0.96809	0.397975	0.504531	0.879679	0.0772108	0.58376	0.364545
C3W5S5_141_94136	0.000298861	0.00120478	0.427636	0.327873	0.480095	0.258708	0.485114	0.615243	0.644536	0.355328	0.132102	0.566847	0.777587	0.753623	0.544989	0.180707	0.907693	0.783432	0.512734	0.192241	0.262586	0.689576	0.650043	0.383155	0.623325	0.187695	0.566445	0.0476987	0.832119	0.554411	0.234309	0.49236	0.423982	0.543399	0.218472	0.940123	0.408565	0.977539	0.924551	0.188754	0.957092	0.672094	0.683327	0.8642	0.428655	0.245987	0.960728	0.0529578	0.333731
C3W5S5_1_94131	2.91845e-07	1.92085e-10	0.274048	0.745668	0.153888	0.234112	0.0909688	0.979142	0.067576	0.661195	0.527704	0.7878	0.973372	0.542666	0.563338	0.470413	0.980079	0.763508	0.347102	0.0179169	0.873428	0.399139	0.840973	0.621289	0.553635	0.871915	0.898055	0.303236	0.711491	0.119018	0.733174	0.232958	0.171312	0.267239	0.947895	0.820399	0.400417	0.456983	0.460614	0.173808	0.542689	0.0643997	0.497035	0.755315	0.461148	0.0502243	0.288616	0.691905	0.40632
C3W5S5_197_94138	0.00930598	0.00794788	0.300241	0.807414	0.176422	0.393057	0.242389	0.410749	0.00145245	0.120872	0.102358	0.120352	0.248373	0.0488018	0.441689	0.583818	0.553858	0.86596	0.843267	0.51533	0.282725	0.194443	0.256006	0.693839	0.0231458	0.654103	0.963177	0.732179	0.0529586	0.380221	0.1804	0.99533	0.00250225	0.545806	0.547557	0.0272811	0.788867	0.348154	0.507496	0.134152	0.0726069	0.0831766	0.770151	0.552841	0.549598	0.500391	0.127594	0.497093	0.473911
C4LNC7_29_92792	0.499244	0.0380064	0.115901	0.365192	0.269922	0.786462	0.553337	0.130783	0.877399	0.124307	0.693344	0.155723	0.752016	0.867345	0.720967	0.390757	0.209447	0.176541	0.915655	0.919877	0.452003	0.799113	0.648391	0.160924	0.944996	0.155606	0.794839	0.72645	0.320734	0.824636	0.681009	0.756052	0.516902	0.395762	0.952716	0.565435	0.956353	0.544229	0.513368	0.776142	0.265894	0.061335	0.329583	0.151235	0.308437	0.470448	0.173223	0.482432	0.432385
C4RSB5_1_94735	0.0483389	0.0102898	0.244571	0.441469	0.415832	0.0909039	0.0303481	0.977188	0.0149888	0.3502	0.724446	0.481497	0.790635	0.701916	0.252575	0.953634	0.53592	0.572039	0.764264	0.0672945	0.521302	0.510057	0.486822	0.811135	0.98897	0.93733	0.0690152	0.53393	0.379692	0.361456	0.194537	0.988788	0.172603	0.230225	0.474699	0.919392	0.556706	0.828653	0.646647	0.119502	0.304157	0.00409648	0.898168	0.554333	0.0847203	0.0442833	0.433045	0.989629	0.611615
C4RUA9_141_92651	0.000568745	1.72393e-07	0.526972	0.039337	0.585405	0.371961	0.983634	0.548014	0.817439	0.797007	0.255602	0.642737	0.116449	0.625749	0.792491	0.276956	0.278134	0.749952	0.69247	0.0979227	0.134217	0.38589	0.906873	0.435465	0.53305	0.29359	0.428085	0.230875	0.411775	0.92844	0.594934	0.208039	0.042218	0.568661	0.0228021	0.393528	0.381297	0.947799	0.88612	0.26268	0.871644	0.482768	0.627005	0.519113	0.532921	0.269181	0.784783	0.0526098	0.0798548
C4RUA9_169_92652	0.296678	0.00085388	0.719167	0.787695	0.20162	0.101239	0.854999	0.93594	0.477718	0.183032	0.490741	0.471008	0.775997	0.87231	0.263295	0.588215	0.536294	0.695171	0.181998	0.47006	0.285219	0.600436	0.366443	0.177981	0.165959	0.14592	0.0900341	0.128016	0.285636	0.603326	0.54217	0.160197	0.320273	0.76971	0.725889	0.983434	0.476297	0.895197	0.799639	0.890858	0.884195	0.922732	0.617395	0.953621	0.67606	0.490335	0.713879	0.512769	0.767137
C4RUA9_197_92653	2.89983e-05	0.121506	0.253913	0.757711	0.357873	0.947444	0.225053	0.398953	0.00054027	0.0845991	0.33244	0.149203	0.268211	0.274416	0.704201	0.786347	0.756921	0.845873	0.955523	0.532887	0.127494	0.323021	0.260901	0.141678	0.0831742	0.912082	0.853985	0.582112	0.172313	0.473968	0.0128337	0.564167	0.068335	0.515771	0.359948	0.16085	0.662163	0.392422	0.44919	0.194222	0.142176	0.076752	0.514147	0.551425	0.527011	0.765819	0.298723	0.843604	0.965918
C4RUA9_85_92649	0.00143358	0.0402164	0.604547	0.775159	0.469432	0.995805	0.317102	0.756697	0.709058	0.163471	0.128916	0.155466	0.905259	0.158174	0.106186	0.867504	0.548751	0.733451	0.647917	0.559564	0.312042	0.956936	0.470462	0.676083	0.65417	0.697746	0.54936	0.979801	0.832566	0.791068	0.29189	0.978445	0.312318	0.580112	0.645398	0.0829431	0.013553	0.0325203	0.0846844	0.908573	0.0347207	0.0244298	0.277033	0.915433	0.0249536	0.426014	0.187022	0.594316	0.420991
C5MSH2_1093_111564	0.673749	0.420603	0.479096	0.0357754	0.0577491	0.0188885	0.370958	0.307081	0.0105194	0.85484	0.830376	0.711935	0.125531	0.694982	0.716027	0.100635	0.106688	0.591418	0.878273	0.396096	0.850703	0.874825	0.364067	0.0154633	0.184689	0.410142	0.0697639	0.849866	0.996046	0.386134	0.0574502	0.252285	0.148529	0.571794	0.91182	0.192027	0.62767	0.167435	0.484489	0.463255	0.806723	0.0393875	0.150108	0.0156311	0.114745	0.307267	0.564414	0.162111	0.247397
C5MSH2_1597_111582	1.15076e-06	0.0216122	0.0052709	0.992679	0.214757	0.393361	0.0444424	0.728347	0.238001	0.0448763	0.999613	0.829365	0.634172	0.00270679	0.175016	0.753054	0.396021	0.391762	0.230845	0.145385	0.350994	0.313639	0.927	0.997445	0.394304	0.088161	0.88745	0.180306	0.58738	0.375949	0.705326	0.816464	0.693632	0.705596	0.227857	0.608956	0.497942	0.464488	0.96469	0.491496	0.783441	0.598161	0.927338	0.419417	0.617853	0.34079	0.391688	0.271603	0.0881075
C5MSH2_1933_111594	0.000603004	0.52633	0.521722	0.141415	0.88022	0.287175	0.884876	0.896466	0.0314449	0.97029	0.849535	0.601587	0.152714	0.157487	0.634013	0.500594	0.877383	0.189201	0.601009	0.531118	0.480298	0.297772	0.770461	0.332496	0.72606	0.195732	0.218278	0.619181	0.0799163	0.67928	0.316203	0.807324	0.782452	0.517261	0.315903	0.638988	0.147619	0.888429	0.693262	0.108321	0.525996	0.506982	0.910889	0.576246	0.322546	0.655997	0.0563659	0.835409	0.744203
C5MSH2_197_111532	0.00367232	1.21041e-06	0.873518	0.684054	0.123038	0.395658	0.844317	0.981201	0.40034	0.226806	0.659037	0.956238	0.859244	0.30509	0.8799	0.236976	0.754958	0.139204	0.274415	0.437757	0.0630939	0.531018	0.239752	0.207033	0.00634368	0.719933	0.926868	0.421903	0.850018	0.148311	0.0523755	0.612563	0.58169	0.344344	0.0669706	0.329018	0.218977	0.724109	0.508151	0.354174	0.874365	0.661321	0.961458	0.515238	0.425332	0.956177	0.941235	0.265483	0.921727
C5NMJ7_57_7206	0.00397391	0.00768952	0.461574	0.787577	0.313201	0.463862	0.262136	0.457331	0.389772	0.257586	0.287298	0.383079	0.758282	0.722013	0.332443	0.755649	0.278999	0.373574	0.905529	0.989154	0.292701	0.543717	0.989647	0.453304	0.715148	0.578018	0.901484	0.426325	0.508734	0.484926	0.978616	0.561151	0.595407	0.733383	0.258099	0.671416	0.425199	0.897747	0.459924	0.35442	0.194332	0.645027	0.186109	0.845858	0.583331	0.300842	0.788764	0.791586	0.948892
C6EN06_1009_7258	2.51777e-09	9.3615e-06	0.277763	0.376098	0.562357	0.911555	0.409975	0.84773	0.446276	0.266772	0.782708	0.676013	0.60003	0.140263	0.0787598	0.436853	0.879263	0.842638	0.399367	0.436906	0.450277	0.848693	0.148559	0.244062	0.200563	0.0201555	0.649212	0.208391	0.178701	0.566795	0.674939	0.0840124	0.103325	0.433444	0.0534863	0.528286	0.692056	0.630369	0.246768	0.153238	0.9511	0.927998	0.0441286	0.533531	0.690246	0.590741	0.722535	0.8153	0.510927
C6EN06_1261_7267	1.22003e-07	0.951046	0.00272911	0.0239669	0.237793	0.353247	0.218384	0.431313	0.628236	0.538922	0.922308	0.788473	0.0882488	0.0189881	0.997574	0.0892542	0.63688	0.0261646	0.816656	0.878207	0.479415	0.180705	0.00969831	0.711644	0.48021	0.657364	0.541514	0.0433801	0.543625	0.72223	0.0662185	0.0731018	0.628535	0.733872	0.623737	0.298585	0.806111	0.857838	0.687187	0.559463	0.75578	0.725433	0.673569	0.662752	0.643453	0.420896	0.450577	0.824502	0.21913
C6EN06_1289_7268	7.34035e-18	0.551284	0.00293682	0.00973361	0.140335	0.322812	0.551033	0.750786	0.280058	0.65667	0.476036	0.397362	0.075635	0.0816449	0.593775	0.448915	0.824443	0.00974895	0.916644	0.306793	0.368023	0.281805	0.241652	0.827728	0.274661	0.750272	0.504787	0.0207873	0.398582	0.948253	0.123444	0.516512	0.620401	0.0603653	0.334749	0.22314	0.815623	0.76569	0.898278	0.167112	0.286543	0.731926	0.15306	0.683351	0.206083	0.541591	0.145747	0.903521	0.261385
C6EN06_1457_7274	9.47275e-11	0.00660389	8.46676e-05	0.0224245	0.301346	0.9773	0.665903	0.295139	0.204139	0.974665	0.447395	0.799393	0.024498	0.41103	0.317773	0.1446	0.664734	0.641492	0.401654	0.0609616	0.362602	0.732105	0.564133	0.341754	0.0165509	0.974237	0.586459	0.530907	0.156604	0.451414	0.653229	0.830257	0.0978387	0.832917	0.137222	0.498866	0.653585	0.384074	0.999124	0.441798	0.87098	0.679805	0.79613	0.259182	0.258759	0.439034	0.716322	0.245604	0.885086
C6EN06_1_7222	1.83564e-17	0.515588	2.00774e-07	0.162297	0.259748	0.736023	0.885494	0.0367062	0.331973	0.801228	0.876759	0.994301	0.0821297	0.320607	0.0289155	0.0252329	0.822666	0.44801	0.814579	0.966998	0.824661	0.858579	0.252604	0.639466	0.0299072	0.505059	0.298057	0.271003	0.688285	0.844554	0.33627	0.309164	0.118301	0.28842	0.367455	0.262801	0.370946	0.491109	0.810256	0.623111	0.555024	0.60812	0.190592	0.174736	0.606758	0.277135	0.263456	0.412738	0.544491
C6EN06_1765_7285	0.00214747	0.00113571	0.00359464	0.0999816	0.472667	0.207024	0.77408	0.350546	0.220111	0.257699	0.313296	0.386554	0.0317825	0.534596	0.50854	0.344492	0.682507	0.0664991	0.689005	0.402965	0.87203	0.934077	0.944006	0.639497	0.88469	0.0647413	0.586658	0.123408	0.801535	0.397302	0.0999051	0.591063	0.040262	0.935308	0.306032	0.327233	0.619723	0.940452	0.793101	0.662554	0.153037	0.737265	0.0915836	0.813065	0.919907	0.52585	0.975695	0.378002	0.622327
C6EN06_1793_7286	2.37865e-06	0.0885515	0.0720309	0.0090596	0.354945	0.311302	0.472473	0.926109	0.57949	0.769715	0.379767	0.308314	0.00286272	0.502344	0.547	0.278255	0.0949543	0.489112	0.255963	0.196232	0.997873	0.82739	0.466494	0.356747	0.61703	0.030351	0.966771	0.320732	0.233234	0.642922	0.475916	0.526007	0.202854	0.0732998	0.831802	0.00382571	0.0866261	0.944186	0.899565	0.644787	0.0869445	0.872698	0.413855	0.0123938	0.715803	0.615429	0.215069	0.026695	0.309375
C6EN06_29_7223	5.65068e-15	0.0624438	4.26352e-10	0.0601375	0.206483	0.176335	0.92118	0.0360648	0.116027	0.768961	0.861746	0.457303	0.186678	0.526843	0.662924	0.338112	0.665074	0.530027	0.498687	0.744018	0.531364	0.350366	0.915881	0.181	0.685843	0.99194	0.739928	0.172187	0.253083	0.643429	0.385886	0.396892	0.455217	0.207686	0.636917	0.62808	0.791889	0.344214	0.0635241	0.288372	0.0425328	0.250486	0.727231	0.592021	0.751467	0.963317	0.931046	0.928249	0.366689
C6EN06_589_7243	4.47124e-08	0.282912	0.295207	0.392673	0.645402	0.862276	0.762249	0.656288	0.0687648	0.389271	0.813738	0.350381	0.37051	0.438411	0.893652	0.140742	0.176946	0.139424	0.528602	0.641696	0.208868	0.0158938	0.0760348	0.390617	0.998784	0.377283	0.703377	0.689485	0.573126	0.599893	0.799539	0.841213	0.438725	0.0576731	0.917707	0.28714	0.868962	0.945816	0.406328	0.148576	0.860991	0.232967	0.994955	0.0630244	0.575906	0.236316	0.424027	0.0778632	0.245731
C6EN06_617_7244	3.55334e-06	0.0389804	0.0932798	0.705966	0.250352	0.818389	0.73691	0.836487	0.0614643	0.361371	0.621723	0.401657	0.497647	0.771137	0.774379	0.309478	0.0748236	0.115292	0.352652	0.599093	0.365607	0.0423139	0.0777394	0.382508	0.933622	0.474272	0.823904	0.437866	0.591036	0.765122	0.723	0.733351	0.743205	0.0679669	0.808788	0.38359	0.496323	0.459979	0.66936	0.110653	0.932407	0.202071	0.927294	0.0651803	0.607196	0.642131	0.489384	0.107106	0.303453
C6ZF69_169_93684	1.94e-10	0.385512	0.000209949	0.0508045	0.286358	0.685703	0.703043	0.83153	0.907187	0.336562	0.903291	0.0316117	0.0520828	0.976512	0.101676	0.021222	0.305739	0.820021	0.374903	0.0539481	0.960805	0.178847	0.578262	0.120842	0.616501	0.595631	0.194344	0.0995973	0.583536	0.548437	0.416336	0.733871	0.620576	0.980932	0.157429	0.697352	0.952398	0.612601	0.739441	0.238437	0.980154	0.891109	0.725717	0.767624	0.844924	0.907691	0.336599	0.416967	0.792856
C6ZF69_197_93685	8.79188e-30	0.161494	8.60049e-07	0.0364217	0.0716344	0.443318	0.496601	0.797715	0.845453	0.456161	0.879026	0.109386	0.0448067	0.871731	0.204823	0.0433833	0.524275	0.38603	0.673334	0.568035	0.970958	0.474007	0.607605	0.0111417	0.914982	0.451905	0.111579	0.00340327	0.807194	0.88522	0.881265	0.229948	0.893122	0.993622	0.814109	0.826362	0.904634	0.700261	0.617732	0.678231	0.205703	0.392024	0.996955	0.960085	0.531171	0.79682	0.260268	0.587855	0.946204
C6ZF69_225_93686	0.834588	0.000184259	0.0483775	0.414891	0.831667	0.741081	0.871563	0.992107	0.682921	0.107367	0.669266	0.444658	0.128648	0.570159	0.060736	0.670308	0.326278	0.185632	0.812964	0.909629	0.784106	0.697603	0.656401	0.311948	0.538075	0.128672	0.193777	0.110723	0.563843	0.476074	0.221291	0.925028	0.524392	0.330553	0.544845	0.458982	0.769591	0.481743	0.129443	0.389256	0.332139	0.534135	0.760517	0.65141	0.585783	0.824782	0.110765	0.196456	0.644549
C6ZF69_281_93688	3.94125e-10	1.58854e-08	0.0161111	0.344572	0.307889	0.786898	0.703293	0.000329312	0.281326	0.939967	0.152394	0.68203	0.103079	0.961085	0.644325	0.700566	0.303993	0.0518622	0.644113	0.208773	0.0207774	0.684717	0.601774	0.666759	0.255728	0.697452	0.220655	0.286179	0.893738	0.550487	0.430691	0.59215	0.906331	0.515822	0.343978	0.944872	0.75339	0.000485767	0.540378	0.283109	0.11881	0.245466	0.481095	0.755983	0.532253	0.519285	0.464983	0.591142	0.916649
C7DUC8_113_7837	0.0118404	0.000382858	0.569743	0.499226	0.819304	0.690614	0.562745	0.367709	0.773227	0.500532	0.400007	0.163393	0.215082	0.0323106	0.0225167	0.191809	0.280705	0.0636387	0.315143	0.137694	0.118942	0.212797	0.449509	0.491697	0.0311231	0.978074	0.0685706	0.010383	0.120722	0.656792	0.471131	0.632822	0.00477722	0.341942	0.304602	0.943987	0.693587	0.72388	0.869888	0.86587	0.57114	0.761628	0.5331	0.445325	0.37508	0.667321	0.346761	0.357203	0.995385
C7DUC8_1205_7876	1.14509e-18	0.537789	0.0127549	0.00833103	0.133367	0.754864	0.124268	0.300144	0.895148	0.389292	0.711887	0.375956	0.191811	0.370821	0.993314	0.0605478	0.748876	0.0360342	0.640206	0.145537	0.956231	0.29035	0.00175498	0.563374	0.122669	0.18742	0.0590673	0.00578907	0.202989	0.329525	0.636498	0.514021	0.619292	0.604714	0.934154	0.86249	0.554993	0.831817	0.424553	0.778909	0.621849	0.493895	0.0333895	0.647494	0.637838	0.938749	0.636244	0.890893	0.911253
C7DUC8_1233_7877	7.83176e-13	0.819436	0.00437374	0.191466	0.301732	0.283818	0.365427	0.65957	0.759751	0.0303325	0.512871	0.737558	0.615464	0.608552	0.455828	0.262208	0.541438	0.0596572	0.505462	0.60373	0.761787	0.226505	0.00025815	0.69058	0.159665	0.174843	0.0129707	0.0329594	0.228114	0.0879574	0.641339	0.774875	0.735587	0.509722	0.5004	0.570145	0.717567	0.21263	0.460483	0.802532	0.226069	0.243429	0.256206	0.603045	0.892517	0.765322	0.807996	0.212095	0.128074
C7DUC8_1261_7878	9.05903e-07	0.851058	0.0278192	0.316849	0.350286	0.493517	0.917398	0.642186	0.83045	0.59099	0.508917	0.588874	0.643017	0.295838	0.739655	0.640345	0.494287	0.45684	0.336535	0.516897	0.806845	0.0335494	0.14733	0.583314	0.0874286	0.700594	0.677999	0.139803	0.44963	0.715453	0.160155	0.0268971	0.959761	0.576573	0.640704	0.135671	0.626393	0.433959	0.343491	0.83499	0.0947001	0.914536	0.393226	0.807749	0.740859	0.839663	0.373193	0.684221	0.837359
C7DUC8_1289_7879	6.1091e-07	0.000687159	0.023612	0.0623885	0.523648	0.58389	0.63189	0.745091	0.988008	0.0251159	0.549113	0.463092	0.348546	0.0750135	0.609029	0.882807	0.946704	0.23609	0.372504	0.296279	0.920086	0.243727	0.931709	0.226135	0.49034	0.430988	0.497302	0.819161	0.845859	0.432649	0.764998	0.0452768	0.453515	0.986058	0.788649	0.0528417	0.149287	0.14041	0.265301	0.984627	0.0762415	0.338205	0.0246094	0.693591	0.507422	0.95061	0.602443	0.994737	0.906218
C7DUC8_1401_7883	4.95617e-07	0.0818732	0.0127556	0.0247982	0.660031	0.858938	0.916167	0.253577	0.83404	0.146671	0.105943	0.947281	0.054498	0.498595	0.715882	0.98071	0.634999	0.724127	0.903962	0.882455	0.803416	0.66301	0.328857	0.15	0.0527932	0.105337	0.352254	0.169812	0.755078	0.931823	0.541877	0.468593	0.372229	0.707845	0.777217	0.223636	0.923589	0.523002	0.890206	0.972467	0.341997	0.778302	0.273977	0.550516	0.2842	0.247752	0.631845	0.0970619	0.569432
C7DUC8_1429_7884	1.08597e-13	0.112527	0.172748	0.732847	0.63443	0.13344	0.106814	0.990843	0.652553	0.566498	0.251406	0.922088	0.407718	0.134536	0.565922	0.400017	0.261892	0.521017	0.939051	0.419305	0.573133	0.826778	0.41517	0.475837	0.530857	0.0704239	0.756153	0.709833	0.657629	0.699558	0.945955	0.134339	0.0352603	0.816106	0.816689	0.686635	0.296058	0.426778	0.963693	0.15385	0.772614	0.37465	0.80071	0.583516	0.303453	0.81929	0.835335	0.513813	0.998904
C7DUC8_1681_7893	2.73696e-24	0.762046	4.32202e-06	0.150565	0.0797481	0.133912	0.651632	0.659643	0.697297	0.373177	0.65298	0.156366	0.199344	0.861198	0.269175	0.0116021	0.335707	0.410816	0.375481	0.147552	0.94325	0.117055	0.840956	0.21106	0.143099	0.81837	0.0257391	0.0636971	0.875675	0.680625	0.984472	0.509388	0.782857	0.976049	0.821576	0.684561	0.861855	0.38302	0.398927	0.700592	0.199969	0.713946	0.946836	0.338226	0.920023	0.665301	0.240126	0.221356	0.419014
C7DUC8_1709_7894	1.0209e-26	0.39282	1.30283e-06	0.0162571	0.0987864	0.45753	0.291637	0.652964	0.313302	0.90352	0.889248	0.138172	0.0483061	0.501746	0.121714	0.142539	0.14695	0.752313	0.869628	0.62775	0.96512	0.122758	0.456944	0.15607	0.754953	0.180445	0.17487	0.0544109	0.824188	0.983876	0.950207	0.171648	0.571441	0.99589	0.796468	0.595562	0.784923	0.497323	0.703743	0.494587	0.296734	0.673624	0.94934	0.471666	0.608382	0.918695	0.23523	0.570195	0.707038
C7DUC8_1737_7895	2.0291e-06	0.995315	0.0750049	0.0403714	0.891876	0.482412	0.379803	0.585449	0.794709	0.728228	0.966804	0.473219	0.038201	0.247699	0.0343248	0.313402	0.0319737	0.170141	0.491058	0.777202	0.489826	0.695854	0.772875	0.597567	0.64139	0.0149375	0.104053	0.257573	0.966104	0.423702	0.208059	0.305411	0.864737	0.396945	0.694086	0.058	0.229322	0.936636	0.365158	0.62607	0.748973	0.926818	0.745031	0.913809	0.475289	0.62411	0.717144	0.579851	0.525218
C7DUC8_1_7833	1.99211e-06	6.13212e-05	5.06084e-07	0.311391	0.29586	0.787995	0.554991	0.275754	0.0367894	0.381134	0.374545	0.190172	0.638993	0.39671	0.150123	0.935966	0.825246	0.960937	0.730942	0.0650574	0.9614	0.804149	0.595836	0.373483	0.394103	0.855302	0.210868	0.94608	0.209817	0.128392	0.225541	0.266194	0.912099	0.469971	0.484137	0.654366	0.303989	0.387088	0.691735	0.98201	0.992089	0.0825876	0.196239	0.160608	0.832698	0.8597	0.737354	0.871041	0.54683
C7DUC8_1793_7897	0.00588619	0.946479	0.0898906	0.57059	0.138725	0.21693	0.026159	0.125061	0.605024	0.915211	0.0414795	0.0703958	0.0487268	0.412562	0.177932	0.59929	0.143283	0.869748	0.90172	0.938086	0.92202	0.246153	0.704227	0.917984	0.696676	0.260973	0.314965	0.212287	0.806575	0.22512	0.860333	0.709271	0.951904	0.664041	0.828865	0.30795	0.915595	0.708987	0.998213	0.955212	0.186959	0.104624	0.280413	0.292015	0.868012	0.63433	0.703752	0.234486	0.150465
C7DUC8_1821_7898	1.23885e-12	0.0766717	0.0388569	0.898623	0.0380588	0.663279	0.327946	0.206266	0.238473	0.973145	0.0931007	0.433154	0.888706	0.446026	0.560046	0.221573	0.691421	0.872861	0.412623	0.559768	0.377986	0.244688	0.117878	0.214888	0.408343	0.589426	0.805839	0.653999	0.649438	0.437527	0.679885	0.00124839	0.79942	0.7025	0.7043	0.538155	0.215521	0.57478	0.692284	0.829643	0.423358	0.258882	0.760004	0.873022	0.391913	0.0535672	0.405466	0.872529	0.910437
C7DUC8_197_7840	0.0015202	0.0213225	0.0152702	0.951118	0.814684	0.200387	0.0862014	0.311914	0.467218	0.676392	0.395474	0.227088	0.988908	0.891532	0.96041	0.0433172	0.120892	0.447196	0.532891	0.0795204	0.7933	0.887745	0.443424	0.159624	0.609866	0.88443	0.332451	0.0443001	0.54622	0.336288	0.224597	0.556189	0.882314	0.388066	0.0617121	0.964924	0.827277	0.627428	0.739215	0.52482	0.697135	0.43061	0.957849	0.835407	0.870258	0.0265859	0.768562	0.360494	0.860091
C7DUC8_29_7834	3.14987e-22	0.0150888	2.42932e-05	0.297019	0.220824	0.631085	0.835734	0.780723	0.0911634	0.818954	0.136515	0.0943571	0.725691	0.616207	0.319515	0.44931	0.93673	0.967889	0.876226	0.505401	0.818301	0.894263	0.149953	0.100494	0.402474	0.432265	0.702818	0.940519	0.211389	0.141499	0.656544	0.970393	0.976767	0.0395908	0.38201	0.329491	0.10478	0.642313	0.0651504	0.115713	0.0343739	0.337818	0.352196	0.500796	0.866916	0.809565	0.753154	0.971032	0.334539
C7DUC8_533_7852	1.2935e-15	0.175783	0.474097	0.968487	0.714362	0.26032	0.656377	0.653056	0.656914	0.664212	0.916424	0.602922	0.717444	0.121249	0.280355	0.497719	0.435582	0.710553	0.0702843	0.459793	0.284528	0.513499	0.133331	0.798808	0.735328	0.110932	0.268161	0.0794986	0.631356	0.157918	0.223449	0.724727	0.0405581	0.269279	0.231689	0.20477	0.0570991	0.948277	0.562694	0.243512	0.794978	0.638553	0.243118	0.076585	0.0355447	0.488966	0.357035	0.774428	0.268921
C7DUC8_561_7853	4.8053e-37	0.087217	0.0117753	0.153838	0.780333	0.160092	0.479734	0.671809	0.577281	0.82599	0.673217	0.596053	0.338711	0.320962	0.244836	0.967905	0.324814	0.647438	0.649749	0.489422	0.0340199	0.767783	0.848538	0.600831	0.138661	0.0799058	0.455507	0.448653	0.123662	0.131795	0.149765	0.0520739	0.883329	0.953643	0.151391	0.631231	0.258376	0.709849	0.484996	0.0972813	0.979006	0.707786	0.678151	0.941652	0.78736	0.0196358	0.520021	0.0199958	0.202221
C7DUC8_589_7854	2.08668e-33	0.298598	0.000939255	0.297877	0.256765	0.0114474	0.653741	0.685779	0.515251	0.627571	0.394386	0.69821	0.955089	0.759093	0.765386	0.530732	0.141568	0.48315	0.596375	0.0911275	0.344167	0.343156	0.735591	0.438168	0.804039	0.488279	0.851139	0.324262	0.371839	0.502565	0.0730607	0.527141	0.74071	0.171575	0.591061	0.998341	0.883121	0.898849	0.212453	0.559287	0.696351	0.348841	0.154478	0.493357	0.150561	0.00640452	0.365119	0.0415678	0.275317
C7DUC8_85_7836	1.94265e-10	0.00907251	0.449944	0.22482	0.705816	0.986617	0.985905	0.143155	0.866263	0.957847	0.541395	0.651514	0.43709	0.0591103	0.136379	0.215953	0.895314	0.951317	0.0166851	0.706365	0.61598	0.630741	0.985629	0.143301	0.0648728	0.99372	0.0484819	0.808405	0.870914	0.603578	0.186418	0.677537	0.0673102	0.888275	0.244428	0.777505	0.563408	0.616283	0.808473	0.611764	0.242827	0.256215	0.365184	0.757533	0.596031	0.303737	0.402934	0.333771	0.780796
C7DUC8_981_7868	4.49403e-08	0.00315822	0.134718	0.707624	0.81262	0.704221	0.750633	0.704324	0.55139	0.133426	0.962812	0.378437	0.326564	0.401414	0.0333612	0.355684	0.466164	0.615547	0.710617	0.554884	0.373416	0.0498434	0.543347	0.09396	0.493759	0.432285	0.888582	0.755346	0.253606	0.849054	0.559298	0.647559	0.737539	0.159797	0.724741	0.7628	0.811775	0.757244	0.929124	0.315137	0.632774	0.960838	0.614644	0.774212	0.759911	0.0821159	0.714348	0.0822026	0.18725
C7EW56_29_7932	7.80518e-07	0.0870293	0.780192	0.774854	0.0197984	0.855552	0.264475	0.794638	0.355154	0.971998	0.623648	0.784759	0.429836	0.616265	0.235105	0.581716	0.624374	0.201528	0.947843	0.927687	0.992245	0.610799	0.754314	0.856897	0.173172	0.646164	0.643453	0.710389	0.68639	0.515527	0.794852	0.544451	0.806923	0.635489	0.538906	0.395482	0.578743	0.786217	0.988868	0.286816	0.562488	0.60066	0.915485	0.506654	0.939721	0.33834	0.64963	0.321169	0.934703
C7SRT6_141_7997	0.0207393	0.00214768	0.819101	0.41954	0.908535	0.898094	0.192918	0.53745	0.634477	0.517352	0.150903	0.272503	0.168571	0.690688	0.710817	0.731724	0.36295	0.242026	0.959126	0.0903452	0.244293	0.882426	0.841407	0.662639	0.928831	0.523774	0.943665	0.528189	0.243178	0.516296	0.193632	0.308047	0.212859	0.268988	0.363274	0.207012	0.450006	0.265787	0.406762	0.657019	0.181593	0.0701676	0.818823	0.356057	0.736584	0.730975	0.198035	0.291002	0.821656
C7SRT6_29_7993	0.120768	0.944916	0.162269	0.195056	0.207373	0.901534	0.891143	0.0925224	0.139976	0.447839	0.740961	0.305448	0.984275	0.320086	0.235626	0.13364	0.963322	0.839344	0.373346	0.482916	0.766835	0.673035	0.181693	0.660431	0.87886	0.764447	0.133432	0.702097	0.644919	0.617429	0.96827	0.864554	0.0632763	0.0323331	0.885298	0.0637768	0.506606	0.197618	0.982387	0.936378	0.0238017	0.485238	0.548183	0.182582	0.961277	0.283616	0.327027	0.283097	0.426491
C7SRT7_141_8003	0.937218	3.84805e-08	0.989085	0.279998	0.426875	0.84362	0.497182	0.149329	0.85725	0.913406	0.467131	0.772093	0.280652	0.711936	0.806048	0.963934	0.578437	0.800432	0.726838	0.417219	0.456802	0.815798	0.907487	0.408677	0.213379	0.0525677	0.534052	0.613034	0.94657	0.403952	0.211129	0.559905	0.448555	0.356397	0.55486	0.231095	0.881797	0.987354	0.142912	0.0481973	0.59494	0.649968	0.915105	0.218	0.47339	0.467553	0.624034	0.868962	0.729038
C7SRT7_169_8004	0.0303773	7.62041e-13	0.751611	0.854719	0.135749	0.336162	0.945986	0.398226	0.453829	0.398924	0.814706	0.223118	0.632366	0.646754	0.75272	0.326581	0.671755	0.774351	0.389137	0.494221	0.0819182	0.374416	0.35	0.666942	0.934428	0.427788	0.462314	0.394052	0.258981	0.430502	0.117326	0.95833	0.568083	0.81818	0.0869305	0.385207	0.532488	0.485856	0.473565	0.316656	0.993565	0.577651	0.845586	0.228526	0.805399	0.438819	0.719689	0.855592	0.55349
C7SRT7_197_8005	0.324542	1.09272e-10	0.750834	0.612182	0.563613	0.632334	0.811221	0.730423	0.301355	0.505051	0.388055	0.974739	0.496244	0.508671	0.594672	0.273213	0.519475	0.609274	0.217966	0.223693	0.0995535	0.472089	0.626397	0.397779	0.986171	0.547634	0.676813	0.170782	0.499569	0.629253	0.211071	0.890989	0.300412	0.781028	0.0403984	0.654598	0.913911	0.836794	0.467419	0.263599	0.596466	0.891614	0.943898	0.529939	0.373114	0.306717	0.890265	0.869771	0.597936
C7SRU2_281_8027	0.000939831	0.00878572	0.524559	0.780529	0.313636	0.845637	0.446242	0.814916	0.601315	0.602559	0.99099	0.0216739	0.917956	0.209545	0.426793	0.376529	0.826329	0.658547	0.238365	0.709377	0.185201	0.630509	0.30659	0.0257621	0.0915527	0.486313	0.759215	0.0497782	0.0722555	0.481464	0.466547	0.13301	0.550626	0.12037	0.437606	0.868929	0.977879	0.247639	0.205698	0.78372	0.858789	0.807311	0.601378	0.0645274	0.072374	0.751976	0.108186	0.141675	0.366018
C7SRU6_1_8035	0.175737	1.04891e-12	0.445425	0.454647	0.524867	0.79316	0.272894	0.00213857	0.503326	0.338231	0.0592267	0.880068	0.28391	0.937829	0.898789	0.233787	0.256386	0.975568	0.0571255	0.983266	0.0295764	0.598687	0.792302	0.0748418	0.923539	0.442073	0.572645	0.22369	0.0304132	0.400216	0.827737	0.682464	0.297953	0.688134	0.0930392	0.428995	0.421286	0.748788	0.579396	0.584507	0.687897	0.645694	0.824813	0.0364324	0.176822	0.536535	0.454654	0.740716	0.358621
C7SRU6_197_8042	0.00160845	0.122823	0.977978	0.942023	0.504745	0.919042	0.685952	0.039357	0.717426	0.875176	0.771296	0.237924	0.706935	0.41123	0.961624	0.0939569	0.661309	0.614305	0.53716	0.932727	0.194574	0.0415757	0.812048	0.667	0.325642	0.627518	0.581154	0.119272	0.306061	0.739078	0.914146	0.702786	0.234654	0.755962	0.246121	0.467104	0.000827199	0.156072	0.403658	0.83536	0.971969	0.475287	0.802818	0.367032	0.448146	0.423161	0.244547	0.710562	0.293456
C8BKG0_29_8061	0.444121	0.000907512	0.893298	0.552812	0.567366	0.704014	0.228676	0.0853825	0.317192	0.251728	0.372051	0.846664	0.253565	0.771696	0.782301	0.652674	0.0404598	0.00667177	0.216758	0.486764	0.943348	0.939576	0.0249261	0.27932	0.839759	0.0578594	0.889124	0.731013	0.216336	0.415479	0.999127	0.642721	0.953675	0.340578	0.832137	0.51277	0.578677	0.594251	0.27168	0.940775	0.796295	0.956566	0.244926	0.632479	0.681255	0.650481	0.73212	0.296425	0.915998
C8CFG8_113_8283	0.314157	0.00278197	0.00214269	0.35268	0.696372	0.274595	0.333221	0.120546	0.258074	0.455571	0.85462	0.883778	0.537147	0.699095	0.556667	0.454691	0.314112	0.669739	0.782857	0.354437	0.838208	0.2302	0.411835	0.0599826	0.551658	0.262492	0.851932	0.520847	0.385619	0.452644	0.262888	0.305556	0.56082	0.011333	0.998857	0.734727	0.0314454	0.268566	0.194883	0.539234	0.641452	0.00219005	0.0220426	0.483693	0.00336308	0.0764748	0.177703	0.00820252	0.033178
C9WSY1_113_8448	0.000384418	6.76619e-06	0.0390494	0.171962	0.186609	0.0956497	0.632196	0.18816	0.121769	0.0604547	0.695372	0.341973	0.348434	0.488237	0.52816	0.279965	0.766005	0.531127	0.392432	0.54729	0.0321327	0.398781	0.235915	0.78267	0.990505	0.761546	0.944645	0.330537	0.46391	0.99922	0.43967	0.880073	0.352809	0.89764	0.887616	0.981151	0.564877	0.503159	0.217906	0.723393	0.414074	0.430762	0.329783	0.381607	0.350377	0.982764	0.382466	0.825774	0.49776
C9WSY1_1149_8485	1.09278e-18	8.33884e-15	0.000943026	0.849334	0.000397819	0.0409344	0.360469	0.572303	0.00793895	0.44428	0.284582	0.348077	0.952548	0.830674	0.788713	0.177264	0.0981488	0.684326	0.963143	0.274608	0.0462141	0.754542	0.0351214	0.808258	0.404535	0.152288	0.491422	0.989067	0.903681	0.504054	0.0427605	0.447648	0.22957	0.556003	0.869489	0.363058	0.974276	0.163707	0.2778	0.473337	0.27761	0.255501	0.484212	0.735827	0.844991	0.225636	0.0171683	0.50325	0.919462
C9WSY1_1625_8502	7.00357e-31	0.000102842	0.0123052	0.934374	0.133239	0.488547	0.704964	0.46077	0.0402381	0.670826	0.760367	0.941693	0.607467	0.746693	0.670327	0.434973	0.739307	0.843516	0.623979	0.275717	0.0611607	0.382093	0.793989	0.737669	0.901045	0.00584846	0.67792	0.329129	0.920856	0.210177	0.792117	0.518596	0.0872809	0.11504	0.83795	0.572213	0.355943	0.18533	0.285442	0.976649	0.494128	0.015809	0.341347	0.509018	0.467785	0.514403	0.0117974	0.381279	0.45423
C9WSY1_1653_8503	4.93978e-25	0.00159979	0.047398	0.659292	0.0679759	0.576267	0.429233	0.551357	0.0218349	0.582065	0.529058	0.525424	0.690925	0.997157	0.894386	0.563887	0.846756	0.749433	0.886559	0.343396	0.0455564	0.613565	0.185278	0.688272	0.515559	0.0299112	0.547878	0.172208	0.832308	0.125413	0.795883	0.43244	0.226164	0.102453	0.738056	0.878934	0.340584	0.218419	0.149609	0.452666	0.390707	0.00494841	0.105858	0.642297	0.0912162	0.622212	0.00366778	0.506863	0.914947
C9WSY1_197_8451	0.000483163	0.415786	0.859462	0.875594	0.949218	0.264451	0.840341	0.505469	0.597493	0.445388	0.00641706	0.008124	0.546561	0.844552	0.11221	0.00170922	0.0791019	0.499192	0.942057	0.904473	0.523254	0.00177498	0.105444	0.481305	0.399387	0.0118651	0.806021	0.685007	0.436825	0.704332	0.846832	0.586724	0.329118	0.606094	0.734762	0.906274	0.0483444	0.45381	0.584964	0.820964	0.154746	0.673022	0.753486	0.413902	0.523653	0.637886	0.252383	0.380113	0.739338
C9WSY1_2073_8518	1.38446e-18	0.00022112	0.386388	0.973625	0.361735	0.497222	0.190733	0.116084	0.000975922	0.804341	0.649631	0.642947	0.605338	0.115299	0.184609	0.61235	0.141216	0.761729	0.612394	0.463914	0.454225	0.879572	0.674809	0.643536	0.601448	0.0440245	0.627713	0.0349373	0.261517	0.130149	0.108235	0.34134	0.124859	0.100583	0.405244	0.775145	0.908817	0.00560565	0.617209	0.442456	0.86829	0.0305793	0.200066	0.27431	0.0327501	0.701964	0.00706715	0.888796	0.621565
C9WSY1_253_8453	5.85697e-12	0.0232228	0.502452	0.187386	0.338572	0.546379	0.977949	0.221254	0.0567407	0.636865	0.80549	0.788535	0.100277	0.410592	0.796317	0.0511869	0.632942	0.707369	0.328197	0.866765	0.524086	0.174643	0.911569	0.0273983	0.451187	0.0382146	0.798094	0.138146	0.168635	0.599601	0.967339	0.600623	0.0166426	0.0776284	0.741481	0.0799459	0.197167	0.0710153	0.107532	0.221744	0.599934	0.0559647	0.354736	0.29257	0.875208	0.390223	0.0110826	0.303826	0.679228
C9WSY1_281_8454	0.00117179	0.216741	0.0273665	0.0344991	0.95053	0.591316	0.777872	0.370284	0.626205	0.9577	0.415482	0.787817	0.0268735	0.24606	0.401472	0.0275278	0.773899	0.476371	0.899323	0.654624	0.153964	0.917473	0.265944	0.417553	0.769244	0.0980109	0.791244	0.388031	0.572219	0.598118	0.830592	0.510554	0.0147198	0.276609	0.970749	0.151082	0.265111	0.279405	0.437268	0.705808	0.656109	0.465754	0.524349	0.0830902	0.666722	0.211468	1.96387e-05	0.513692	0.869172
C9WSY1_57_8446	0.0135439	0.00548967	0.966975	0.216736	0.623798	0.103085	0.226748	0.775882	0.974086	0.0271409	0.194588	0.784811	0.491778	0.73488	0.990831	0.0842237	0.384766	0.913017	0.172383	0.71384	0.46252	0.997179	0.422614	0.16945	0.352032	0.00494816	0.293989	0.531199	0.949912	0.975244	0.211836	0.772293	0.0420577	0.362723	0.716552	0.89378	0.50542	0.890967	0.329319	0.417726	0.999571	0.15254	0.0180896	0.0387458	0.534527	0.420056	0.957347	0.189864	0.399855
C9WSY1_85_8447	1.81454e-14	0.0532049	0.0471693	0.223278	0.513491	0.0210193	0.770433	0.754294	0.649952	0.126462	0.978508	0.757176	0.131132	0.250096	0.740744	0.151882	0.742452	0.0884348	0.519844	0.407804	0.578195	0.156278	0.210509	0.982317	0.704395	0.114996	0.031354	0.2318	0.968386	0.114322	0.661395	0.459597	0.109584	0.685323	0.778673	0.652794	0.478621	0.619645	0.584617	0.45731	0.192919	0.169624	0.0138341	0.37411	0.740835	0.752047	0.682471	0.662586	0.461309
C9WT00_1_8530	1.259e-05	0.000164514	0.105	0.214569	0.0907408	0.638577	0.132382	0.333035	0.150789	0.879078	0.0454192	0.401366	0.366087	0.4697	0.674147	0.933832	0.434269	0.696263	0.715793	0.26914	0.406412	0.591987	0.457876	0.116996	0.459136	0.770584	0.0559708	0.661014	0.10607	0.438217	0.151877	0.953947	0.0219471	0.255024	0.444774	0.569465	0.142032	0.3198	0.693082	0.118107	0.643206	0.665302	0.970911	0.377425	0.610339	0.446502	0.631778	0.462596	0.666899
D0Z5S9_141_9158	0.131233	2.77551e-09	0.673502	0.410113	0.119098	0.846591	0.742097	0.00864908	0.181883	0.772328	0.593994	0.899243	0.687362	0.79255	0.731355	0.524813	0.267999	0.62817	0.364301	0.162206	0.327323	0.525363	0.700337	0.123444	0.739705	0.156109	0.225476	0.583625	0.255705	0.573431	0.416998	0.878227	0.671073	0.779188	0.102822	0.0593172	0.106079	0.557059	0.369707	0.582223	0.938423	0.192452	0.901744	0.332462	0.542597	0.35719	0.158803	0.990737	0.98443
D0Z5S9_169_9159	0.00815052	7.06258e-07	0.56174	0.629813	0.341668	0.418842	0.858948	0.321306	0.92367	0.74132	0.729469	0.736571	0.220436	0.313087	0.55248	0.604168	0.455226	0.920599	0.813513	0.477779	0.144188	0.222321	0.298047	0.839117	0.665965	0.0430877	0.696279	0.136105	0.296923	0.511793	0.442002	0.81709	0.805262	0.838276	0.0786408	0.565839	0.915426	0.358294	0.708968	0.412825	0.533932	0.564251	0.976311	0.105013	0.251897	0.618438	0.809336	0.829083	0.398655
D0Z5S9_197_9160	0.374849	3.29948e-06	0.422077	0.679431	0.255429	0.387912	0.939969	0.409502	0.893721	0.407488	0.546073	0.473762	0.429875	0.182119	0.2764	0.811915	0.785474	0.892265	0.471789	0.479777	0.0449718	0.368172	0.443286	0.682039	0.634016	0.184697	0.29203	0.0844802	0.283808	0.415558	0.741103	0.979761	0.732086	0.931879	0.0255088	0.383773	0.616234	0.83396	0.594175	0.135804	0.306915	0.726182	0.987607	0.408121	0.920568	0.664662	0.95011	0.882692	0.39984
D0Z5T8_1_9178	0.0131366	3.47106e-09	0.582287	0.520493	0.824495	0.688941	0.878681	0.00919509	0.425246	0.336634	0.203068	0.28679	0.77896	0.653745	0.602836	0.607473	0.564522	0.694841	0.256935	0.622994	0.0622499	0.756268	0.0938792	0.117947	0.573555	0.564831	0.913648	0.196997	0.0882206	0.233746	0.394716	0.516643	0.655544	0.665621	0.172106	0.613438	0.344782	0.0953213	0.644599	0.462146	0.657632	0.624166	0.522748	0.0412437	0.333117	0.236	0.710447	0.94116	0.412186
D1L749_113_113708	0.838941	0.0124935	0.696719	0.111615	0.343466	0.572347	0.895564	0.826096	0.66988	0.0429006	0.976174	0.474661	0.844438	0.343335	0.620088	0.0125569	0.828264	0.127864	0.391707	0.979793	0.552625	0.960116	0.862702	0.681312	0.0225753	0.242508	0.228633	0.0750194	0.551659	0.0836722	0.934675	0.463613	0.816679	0.489099	0.738846	0.216455	0.183344	0.926583	0.792487	0.921947	0.026258	0.243187	0.354903	0.383493	0.278234	0.829755	0.264055	0.356996	0.81192
D1L752_813_113777	0.0442049	9.5834e-08	0.097234	0.0996984	0.41951	0.00633714	0.158559	0.299486	0.998521	0.609288	0.386678	0.409465	0.677897	0.902411	0.0765255	0.407076	0.933263	0.0288639	0.753485	0.63997	0.148525	0.437906	0.0859073	0.156736	0.149483	0.591489	0.0810085	0.801211	0.97298	0.878065	0.804296	0.245363	0.183852	0.968308	0.164742	0.823269	0.481449	0.637267	0.277255	0.560016	0.781222	0.72634	0.772584	0.438251	0.292805	0.7997	0.0718027	0.798744	0.942863
D1L752_85_113751	7.17716e-08	0.482813	0.101975	0.313919	0.121289	0.585676	0.0665166	0.507147	0.0469615	0.176072	0.976241	0.217536	0.674111	0.556	0.381436	0.305831	0.20326	0.482947	0.784863	0.679026	0.927341	0.535359	0.79645	0.602757	0.766718	0.918029	0.883315	0.914206	0.074782	0.975299	0.403833	0.403079	0.875921	0.442043	0.518682	0.716412	0.810562	0.677377	0.0798723	0.592309	0.950097	0.437884	0.594942	0.428182	0.593219	0.924061	0.59193	0.959161	0.652096
D1LNM2_169_94445	0.000734328	0.0101218	0.10103	0.904803	0.163877	0.802114	0.728859	0.692714	0.283853	0.902368	0.980671	0.996882	0.559803	0.347516	0.950047	0.858138	0.0267439	0.828289	0.00850478	0.604652	0.30045	0.329315	0.654037	0.094172	0.26668	0.590972	0.835343	0.865869	0.276785	0.522235	0.969068	0.0111876	0.948096	0.996285	0.287281	0.12716	0.163356	0.753961	0.848131	0.120748	0.39813	0.17928	0.273095	0.710049	0.363529	0.128786	0.370589	0.379595	0.143282
D2IFU9_29_9388	1.69719e-15	0.000827193	0.467428	0.760282	0.939305	0.610837	0.163851	0.834909	0.131087	0.313634	0.596193	0.858745	0.969686	0.125331	0.00496508	0.849454	0.528721	0.921299	0.824596	0.0820327	0.197402	0.838715	0.466175	0.709204	0.902734	0.671353	0.432564	0.241978	0.670684	0.837942	0.182271	0.993278	0.451789	0.670385	0.848939	0.376448	0.218821	0.266997	0.558534	0.621753	0.166313	0.0219002	0.274799	0.622972	0.790438	0.924833	0.574268	0.0146094	0.0784612
D2K5M5_85_9607	0.257168	4.18278e-08	0.0168768	0.973199	0.657131	0.18515	0.188546	0.0715987	0.169859	0.079177	0.772199	0.968093	0.689918	0.491239	0.726078	0.457562	0.317602	0.672466	0.744379	0.46485	0.631302	0.415052	0.944833	0.0683427	0.0626858	0.403679	0.684297	0.578387	0.0327865	0.301417	0.233319	0.418555	0.154482	0.0733879	0.606423	0.955284	0.0701645	0.196606	0.299188	0.511876	0.41697	0.00108214	0.0779809	0.711827	0.00946641	0.200376	0.603766	0.414634	0.492407
D2KNA6_113_9640	0.345074	0.657901	0.315722	0.0430331	0.51645	0.332873	0.0803985	0.151575	0.34319	0.193929	0.137277	0.737555	0.168097	0.284163	0.932873	0.970268	0.424014	0.715658	0.604863	0.634872	0.4202	0.493327	0.265114	0.546076	0.803347	0.432634	0.931771	0.145881	0.763152	0.877142	0.0621801	0.898252	0.927579	0.671902	0.442736	0.232348	0.191973	0.863012	0.657081	0.0657391	0.88456	0.533074	0.843812	0.66329	0.980261	0.156376	0.76685	0.810012	0.0407554
D2W9V3_29_9703	0.775529	0.113672	0.0151185	0.705704	0.00463622	0.498947	0.413662	0.204796	0.909654	0.21519	0.108467	0.350578	0.705116	0.889348	0.897725	0.585877	0.711607	0.889885	0.0876421	0.312858	0.236381	0.361992	0.0307166	0.37626	0.923467	0.414571	0.551261	0.682574	0.319871	0.987448	0.3017	0.63184	0.929721	0.359228	0.930746	0.564634	0.175713	0.5878	0.403478	0.519624	0.499767	0.14576	0.52039	0.51345	0.760114	0.701716	0.220459	0.889142	0.945307
D2W9V9_85_9709	0.973165	1.61128e-11	0.03918	0.484245	0.609623	0.266839	0.105312	0.166564	0.25966	0.159861	0.776841	0.957466	0.630336	0.688733	0.524349	0.366702	0.493733	0.750716	0.464995	0.347583	0.945594	0.288373	0.537342	0.0823297	0.189163	0.159862	0.521991	0.557669	0.073107	0.517839	0.634192	0.658394	0.39694	0.205106	0.911532	0.960263	0.0417695	0.43253	0.479489	0.741523	0.21942	0.00197532	0.00477058	0.356791	0.00144726	0.0409753	0.327532	0.112716	0.106542
D2WA07_113_9727	0.409177	3.78385e-05	0.0415072	0.713403	0.832992	0.19179	0.208964	0.12896	0.15875	0.134676	0.694227	0.895315	0.889704	0.380726	0.765577	0.563578	0.496677	0.911008	0.619444	0.688507	0.871857	0.405058	0.420908	0.0498422	0.169616	0.245879	0.726211	0.374421	0.146227	0.376738	0.466957	0.25941	0.432571	0.122592	0.745741	0.797019	0.176833	0.476421	0.362779	0.806753	0.188258	0.000726965	0.00623175	0.322565	0.000322729	0.20499	0.482258	0.143128	0.150281
D3IZN4_729_10578	0.0140514	0.00437767	0.945905	0.380755	0.711781	0.0613134	0.500941	0.753984	0.460473	0.657368	0.769954	0.504344	0.212398	0.675291	0.814463	0.401251	0.0497702	0.440317	0.741712	0.501234	0.610394	0.777535	0.61344	0.269468	0.010333	0.752054	0.0451003	0.780193	0.461269	0.918605	0.251569	0.594118	0.504046	0.201924	0.867503	0.920612	0.00241874	0.124771	0.63039	0.827025	0.212457	0.938494	0.978049	0.902059	0.0992124	0.711426	0.0491671	0.555862	0.705767
D3IZN4_757_10579	0.670414	0.156788	0.568221	0.361983	0.0637556	0.000741826	0.0323182	0.560407	0.495487	0.333936	0.950762	0.0175482	0.236645	0.634657	0.828082	0.819323	0.217719	0.419138	0.746319	0.173454	0.59837	0.593783	0.688725	0.480595	0.955471	0.2479	0.101704	0.742532	0.797382	0.995651	0.170737	0.403915	0.732092	0.274052	0.876643	0.700704	0.0075606	0.49553	0.577791	0.643131	0.544727	0.767011	0.0430119	0.348751	0.906709	0.255808	0.453838	0.643032	0.0692731
D3JIS6_141_10800	0.162392	0.0371254	0.511641	0.486939	0.297917	0.191803	0.298169	0.617277	0.704738	0.456345	0.688005	0.75435	0.270993	0.105759	0.686057	0.919327	0.312539	0.179995	0.423011	0.51488	0.531787	0.805862	0.211567	0.609989	0.958193	0.727138	0.982789	0.877167	0.427986	0.603021	0.116743	0.592262	0.0944599	0.81734	0.233951	0.173957	0.8232	0.571041	0.952876	0.988764	0.095075	0.0367796	0.626984	0.0404743	0.979834	0.547979	0.766876	0.133398	0.430848
D3JIS6_29_10796	0.0119382	0.816926	0.0420375	0.58373	0.282683	0.0876091	0.612091	0.451987	0.650938	0.959568	0.668414	0.764713	0.721851	0.254039	0.710856	0.766678	0.451515	0.305782	0.143467	0.696287	0.518754	0.864048	0.190158	0.482214	0.611446	0.466872	0.128757	0.0491784	0.92846	0.413623	0.264432	0.577425	0.707848	0.37704	0.456154	0.453523	0.468521	0.801433	0.790699	0.751342	0.234216	0.919751	0.32233	0.0911138	0.542626	0.264703	0.316331	0.799131	0.686502
D3JIS7_169_10807	0.000150834	1.85069e-07	0.370639	0.766718	0.159022	0.47348	0.978238	0.393954	0.737124	0.333883	0.630502	0.698711	0.416799	0.191325	0.253961	0.65622	0.320107	0.91012	0.621361	0.404046	0.0252126	0.168426	0.255337	0.351735	0.847899	0.456895	0.598827	0.269994	0.282298	0.202616	0.158501	0.568396	0.846943	0.948556	0.0244836	0.974921	0.740884	0.867356	0.391246	0.147092	0.659158	0.742658	0.356522	0.250185	0.480045	0.334465	0.577614	0.653582	0.489499
D3JIS7_197_10808	0.991146	6.63483e-12	0.205467	0.445042	0.48497	0.325067	0.750634	0.969621	0.889209	0.496429	0.98847	0.359971	0.344596	0.119733	0.248661	0.595639	0.62375	0.779701	0.557268	0.287898	0.0196466	0.111964	0.380776	0.684759	0.818226	0.413912	0.735118	0.193555	0.303886	0.403865	0.724076	0.762957	0.563615	0.710417	0.0431948	0.965653	0.919791	0.853941	0.418664	0.131837	0.714682	0.723811	0.934008	0.308827	0.426737	0.526888	0.66608	0.757236	0.38619
D3JIT2_253_10822	0.000354204	0.00466626	0.816998	0.685587	0.449618	0.157544	0.994072	0.855761	0.213121	0.618756	0.643048	0.138274	0.696975	0.0924591	0.11066	0.820676	0.419784	0.199606	0.50169	0.759624	0.422213	0.136024	0.368536	0.014776	0.392611	0.617019	0.332875	0.0921394	0.05582	0.628744	0.514588	0.201701	0.835513	0.285892	0.232454	0.505024	0.438378	0.0523106	0.106379	0.890115	0.638599	0.773433	0.598268	0.0610792	0.0371666	0.840882	0.114045	0.0930295	0.184864
D3K240_29_10956	0.444806	0.108084	0.713543	0.0632862	0.310598	0.77541	0.973455	0.481035	0.728905	0.804142	0.940618	0.945989	0.171305	0.292542	0.967439	0.203096	0.169101	0.0598116	0.581828	0.963984	0.292114	0.728287	0.866655	0.434587	0.20268	0.567194	0.978218	0.125971	0.636378	0.904517	0.894154	0.76793	0.420913	0.411385	0.850145	0.337827	0.385545	0.536086	0.848001	0.585833	0.0716804	0.126021	0.860388	0.203653	0.927632	0.718314	0.0465657	0.0844733	0.262357
D3UE32_1_11021	0.484273	3.61118e-06	0.343879	0.966566	0.19059	0.765358	0.778728	0.530789	0.0488111	0.621512	0.491957	0.544021	0.485035	0.117668	0.582307	0.102775	0.62041	0.702096	0.101681	0.616646	0.422168	0.748684	0.368645	0.406598	0.246492	0.817103	0.0949415	0.714617	0.867309	0.0384316	0.532462	0.778651	0.0641323	0.842546	0.841503	0.491149	0.49254	0.853242	0.519013	0.221079	0.199691	0.754397	0.461528	0.365499	0.354218	0.969629	0.373953	0.788861	0.262715
D5F1R4_1_95963	0.000890086	0.176323	0.239371	0.385744	0.522943	0.886571	0.596749	0.901772	0.863562	0.512987	0.996345	0.603133	0.715152	0.719551	0.766114	0.968213	0.863809	0.951852	0.257122	0.768279	0.108128	0.879234	0.877391	0.284427	0.701534	0.0827596	0.383727	0.771629	0.231173	0.12693	0.880844	0.292709	0.635358	0.018166	0.668483	0.158071	0.895185	0.322883	0.523064	0.117387	0.55586	0.332452	0.48958	0.029079	0.896615	0.88377	0.257567	0.340287	0.995612
D5KJ87_29_11164	0.821055	0.585074	0.187601	0.334386	0.185379	0.112124	0.945141	0.79799	0.062124	0.470023	0.452578	0.273829	0.391055	0.687323	0.788145	0.750216	0.60942	0.082706	0.423136	0.757838	0.610226	0.0216745	0.988466	0.90996	0.0813281	0.225704	0.19832	0.560743	0.778875	0.561942	0.0417859	0.824436	0.773657	0.403753	0.0558578	0.676469	0.890402	0.948912	0.273401	0.873294	0.558176	0.710623	0.921848	0.415786	0.388175	0.353105	0.499898	0.378375	0.31473
D5KJ87_57_11165	3.80687e-05	0.547298	0.768096	0.602676	0.200279	0.418564	0.0785549	0.388916	0.104583	0.455598	0.273823	0.155334	0.546087	0.976775	0.83655	0.570958	0.407318	0.957928	0.791924	0.550337	0.49086	0.222276	0.495973	0.236638	0.331446	0.253394	0.0325889	0.287331	0.201662	0.215322	0.157953	0.611314	0.482481	0.231138	0.125004	0.507792	0.765018	0.534369	0.468711	0.602665	0.549826	0.875102	0.900675	0.56157	0.542246	0.662671	0.821541	0.783059	0.972923
D6NSB8_113_11376	0.401756	7.85298e-06	0.0675368	0.696056	0.43706	0.0904496	0.994816	0.704286	0.0350267	0.229791	0.470048	0.871956	0.897202	0.0503072	0.467552	0.618455	0.285656	0.929441	0.888136	0.256185	0.538604	0.545095	0.400967	0.358306	0.232444	0.451173	0.739627	0.458813	0.122754	0.725824	0.149826	0.87114	0.546329	0.65622	0.324393	0.935722	0.105687	0.965664	0.158228	0.620864	0.995223	0.0061436	0.0146514	0.385467	0.0019975	0.0529735	0.101245	0.160049	0.181085
D6NSB8_141_11377	0.100252	1.346e-08	0.0563264	0.55319	0.192086	0.108954	0.771193	0.213579	0.0523644	0.210286	0.414198	0.881833	0.961038	0.111716	0.0980894	0.780962	0.299015	0.631266	0.870408	0.262332	0.729343	0.459343	0.562822	0.487639	0.431309	0.26384	0.782061	0.710341	0.319145	0.968607	0.476503	0.880857	0.828627	0.576543	0.494738	0.32116	0.881473	0.80651	0.967752	0.709791	0.641568	0.00852756	0.00103554	0.40615	0.000669052	0.460217	0.239191	0.27516	0.517284
D6NSB8_57_11374	7.03328e-06	0.046261	0.0683774	0.450405	0.402504	0.364555	0.229855	0.241933	0.0748253	0.329208	0.838266	0.794537	0.2424	0.493413	0.949267	0.338577	0.559646	0.327248	0.843158	0.793201	0.826748	0.750573	0.892455	0.586999	0.235751	0.268506	0.271706	0.970342	0.03969	0.962004	0.684959	0.524282	0.655413	0.413853	0.21251	0.0698767	0.215131	0.751733	0.315518	0.842871	0.378982	0.000445836	0.328279	0.564616	0.0895745	0.885314	0.174307	0.88614	0.683228
D6NSB8_85_11375	0.842161	0.0010093	0.25298	0.756691	0.880619	0.150819	0.594683	0.163105	0.116639	0.386539	0.780139	0.533985	0.640906	0.199865	0.920606	0.484008	0.256971	0.247866	0.52412	0.777984	0.461159	0.669615	0.483093	0.112314	0.256605	0.165195	0.832822	0.656024	0.0159965	0.693223	0.252362	0.424065	0.587376	0.308626	0.534927	0.453322	0.977208	0.923332	0.295007	0.743374	0.973703	0.000680597	0.0224464	0.953232	0.00305811	0.224733	0.0952977	0.792875	0.287164
D6NSC8_197_11392	0.212291	1.13132e-08	0.0153683	0.513871	0.766592	0.152436	0.335667	0.384829	0.263169	0.411783	0.460018	0.623917	0.34595	0.0975612	0.668952	0.886686	0.325953	0.877171	0.767844	0.282758	0.857606	0.546341	0.310713	0.230793	0.327837	0.218722	0.412267	0.301607	0.20761	0.819822	0.0545424	0.805569	0.755027	0.431969	0.357555	0.459189	0.869733	0.478486	0.209804	0.654331	0.512508	0.00662644	0.00518402	0.991334	0.000367906	0.0987102	0.462127	0.553317	0.489486
D6NSC8_225_11393	0.186263	0.000221299	0.0321065	0.488076	0.357527	0.0624352	0.114649	0.170559	0.0668499	0.373046	0.504683	0.938878	0.941285	0.616409	0.861535	0.969622	0.722121	0.716399	0.72816	0.646224	0.828603	0.549013	0.827848	0.391888	0.609976	0.135623	0.690762	0.655462	0.690144	0.708135	0.355031	0.95879	0.447239	0.39768	0.127029	0.704151	0.629475	0.993534	0.12316	0.821911	0.725271	0.000280568	0.0167143	0.881681	0.000948914	0.0614749	0.443198	0.454861	0.466475
D7NID0_1_11478	0.00323336	0.006859	0.821668	0.180037	0.200043	0.144612	0.292439	0.293604	0.387403	0.459431	0.36196	0.327592	0.81176	0.549292	0.729321	0.794374	0.0493318	0.29911	0.214767	0.437821	0.278873	0.413831	0.866932	0.665606	0.92147	0.852037	0.642673	0.506865	0.0455111	0.081454	0.609614	0.109644	0.0840343	0.916509	0.283588	0.0695177	0.630487	0.707767	0.666816	0.114281	0.695701	0.507732	0.740881	0.141543	0.270639	0.303258	0.81098	0.924917	0.574262
D7NID0_113_11482	2.34005e-17	0.818358	0.673628	0.856947	0.558639	0.349579	0.632517	0.0856096	0.875079	0.247787	0.510127	0.659818	0.81689	0.859545	0.984331	0.755634	0.189615	0.531831	0.935388	0.231322	0.813465	0.786841	0.806588	0.606594	0.90309	0.703526	0.878178	0.82379	0.956383	0.760684	0.328512	0.288831	0.984027	0.964106	0.544341	0.808264	0.0249288	0.647817	0.704692	0.978605	0.522863	0.125731	0.749888	0.520285	0.938548	0.594169	0.33705	0.0939195	0.190187
D7NID0_57_11480	0.628991	0.000364952	0.39187	0.0673202	0.743443	0.193061	0.291272	0.690622	0.902904	0.629127	0.618673	0.927197	0.00170115	0.127547	0.210089	0.956804	0.567221	0.661846	0.937664	0.648235	0.687572	0.683613	0.5638	0.0326723	0.517077	0.424816	0.733604	0.459057	0.63419	0.0220246	0.969833	0.172859	0.488823	0.891244	0.460176	0.0812585	0.600911	0.844947	0.971083	0.822844	0.134181	0.911254	0.144755	0.0257509	0.76559	0.110956	0.716329	0.246677	0.180971
D7NID0_85_11481	0.000321835	0.64373	0.17056	0.734414	0.401905	0.0366023	0.395958	0.980102	0.0881963	0.470302	0.280878	0.778661	0.89813	0.240748	0.420737	0.317239	0.785684	0.649491	0.763264	0.35706	0.280018	0.490133	0.144858	0.303189	0.887073	0.810722	0.606327	0.0216327	0.113437	0.988952	0.0953089	0.918521	0.577839	0.309239	0.679584	0.286816	0.475737	0.782662	0.934743	0.166433	0.354418	0.773989	0.665887	0.669168	0.19877	0.936705	0.975802	0.328769	0.525439
D7PL91_29_11511	0.159535	0.574453	0.928301	0.833106	0.274713	0.31877	0.120874	0.552846	0.771436	0.643429	0.299364	0.703706	0.871322	0.98742	0.841217	0.381581	0.0329783	0.377302	0.759962	0.46368	0.66041	0.448721	0.381697	0.251017	0.263544	0.382624	0.366457	0.781411	0.649021	0.395091	0.522367	0.192943	0.668109	0.377416	0.976589	0.498279	0.633734	0.206053	0.709236	0.989391	0.919744	0.00185246	0.466804	0.169831	0.330993	0.34774	0.654068	0.142953	0.118007
D7PLB7_1_11517	4.75557e-07	0.000243583	0.865505	0.904133	0.294531	0.96627	0.258587	0.319347	0.869638	0.406077	0.371158	0.705395	0.648044	0.784876	0.925204	0.220626	0.0566123	0.150921	0.276179	0.729493	0.600909	0.465704	0.619566	0.32252	0.635932	0.0721327	0.468261	0.304393	0.112607	0.726086	0.898403	0.898822	0.653709	0.944907	0.372312	0.849866	0.683292	0.0346034	0.462591	0.985455	0.0692891	0.204083	0.707291	0.695809	0.304215	0.958459	0.397934	0.335464	0.549843
D7PLB8_1_11520	0.000140905	0.620836	0.779358	0.816525	0.0821383	0.782891	0.0228611	0.243172	0.973041	0.95881	0.365633	0.958648	0.822037	0.374348	0.726024	0.86157	0.286653	0.0522321	0.455929	0.655659	0.646552	0.152215	0.791537	0.492786	0.843344	0.291412	0.738481	0.280672	0.757934	0.783677	0.827942	0.90496	0.880453	0.233735	0.871143	0.998092	0.402402	0.179386	0.708523	0.94431	0.445524	0.147183	0.140261	0.433846	0.228079	0.875316	0.445957	0.496024	0.229305
D7PLB8_29_11521	1.89454e-05	0.656522	0.738084	0.120599	0.182135	0.224735	0.213923	0.898077	0.547406	0.353735	0.00780553	0.203042	0.176686	0.757119	0.669596	0.495891	0.161418	0.212302	0.0533361	0.37707	0.458111	0.905989	0.800462	0.887658	0.302723	0.785403	0.799474	0.660936	0.188927	0.334768	0.942943	0.640519	0.307315	0.931398	0.620269	0.48605	0.377234	0.86257	0.15755	0.290896	0.485944	0.323884	0.344906	0.520732	0.559039	0.862801	0.792812	0.0725646	0.302737
D7PLC8_1_11525	2.4923e-06	0.739023	0.628379	0.85554	0.543666	0.19987	0.0317751	0.298956	0.935638	0.511011	0.140284	0.650689	0.80565	0.729285	0.806825	0.564472	0.050751	0.0788847	0.262494	0.558777	0.429879	0.406787	0.909044	0.659538	0.560156	0.263264	0.314759	0.107557	0.529289	0.52922	0.325702	0.588169	0.547994	0.0680481	0.741455	0.859012	0.514771	0.155318	0.36408	0.589306	0.806703	0.0268012	0.0316413	0.702725	0.909869	0.835105	0.826358	0.240113	0.360286
D7PLD5_1_11529	0.0601558	0.00118145	0.641388	0.610192	0.0954411	0.966915	0.223727	0.451583	0.387722	0.50828	0.131958	0.324912	0.455036	0.185245	0.884896	0.508165	0.018857	0.119885	0.153689	0.901147	0.957879	0.453896	0.78084	0.154385	0.759023	0.176872	0.853562	0.949065	0.721364	0.288709	0.98668	0.634873	0.194596	0.174348	0.667662	0.75677	0.614872	0.00380239	0.280184	0.91122	0.459151	0.0169226	0.0260058	0.208707	0.650427	0.371288	0.346097	0.104277	0.140311
D7PLE7_29_11534	3.03951e-05	0.82879	0.720805	0.797766	0.104346	0.937266	0.437287	0.493633	0.542595	0.366954	0.0984412	0.872963	0.977651	0.796174	0.440292	0.664658	0.00398296	0.366235	0.0696817	0.575124	0.811206	0.188682	0.339577	0.449895	0.393794	0.757225	0.959155	0.657549	0.4292	0.253135	0.789704	0.825364	0.956577	0.183383	0.707171	0.774266	0.201678	0.206812	0.886633	0.612158	0.921418	0.10421	0.222779	0.386309	0.465706	0.481135	0.688873	0.0442363	0.073315
D7PLQ2_1_11537	0.00424896	0.091322	0.978561	0.0664096	0.0318833	0.981567	0.0896574	0.435036	0.846859	0.82527	0.801933	0.729908	0.192726	0.740112	0.855868	0.741618	0.0946607	0.548523	0.584836	0.393009	0.461452	0.529735	0.435709	0.284501	0.470869	0.179291	0.872561	0.744234	0.735004	0.454821	0.694277	0.883321	0.286193	0.544595	0.949005	0.619245	0.184862	0.464476	0.952084	0.540946	0.580821	0.0242236	0.260208	0.926725	0.684186	0.954777	0.748337	0.135721	0.0488108
D8KS92_449_93829	0.0027517	0.804964	0.616527	0.0132625	0.251094	0.248392	0.411246	0.126733	0.575494	0.554682	0.967625	0.10611	0.0322043	0.665013	0.329349	0.972883	0.578387	0.830954	0.739452	0.296846	0.554096	0.563871	0.216471	0.536931	0.775836	0.955233	0.419538	0.95573	0.590873	0.779463	0.495552	0.971662	0.532783	0.705429	0.129103	0.700186	0.701789	0.655887	0.504736	0.889189	0.935794	0.517564	0.701366	0.747955	0.666508	0.236003	0.114941	0.728923	0.595967
D9D8F3_1681_113933	2.97497e-12	0.396204	0.32604	0.922053	0.569086	0.484593	0.613548	0.441816	0.801821	0.888402	0.660793	0.822832	0.619509	0.16202	0.318238	0.227445	0.0855937	0.961749	0.845857	0.723713	0.295521	0.347116	0.96618	0.717742	0.76146	0.000134403	0.19309	0.696899	0.267375	0.959257	0.192222	0.797659	0.714669	0.0245853	0.636758	0.549244	0.262875	0.29086	0.872231	0.121372	0.972637	0.727791	0.524497	0.241521	0.713719	0.292438	0.578518	0.219414	0.222383
D9D8F3_1709_113934	0.547784	0.0314242	0.609038	0.726258	0.168166	0.966551	0.770404	0.453087	0.598102	0.941954	0.487513	0.527431	0.870119	0.332661	0.703987	0.309969	0.183225	0.303486	0.858036	0.314149	0.0848668	0.230428	0.233345	0.991051	0.848454	0.0674004	0.300289	0.773609	0.110124	0.0874072	0.572547	0.208107	0.849468	0.326131	0.630056	0.749182	0.310281	0.763098	0.80453	0.0752081	0.914787	0.133814	0.970179	0.774742	0.642017	0.936908	0.830613	0.93213	0.751084
D9D8F3_869_113904	0.000270612	0.0909379	0.484461	0.992796	0.855924	0.431401	0.319644	0.658908	0.547968	0.427981	0.247455	0.969456	0.626085	0.921513	0.952556	0.898455	0.674819	0.445289	0.411574	0.54577	0.758648	0.173705	0.949947	0.911112	0.208468	0.707257	0.778023	0.59252	0.69684	0.406602	0.315621	0.785324	0.506353	0.0510493	0.806073	0.273224	0.968693	0.78111	0.566217	0.270669	0.271125	0.0220497	0.958115	0.367052	0.39583	0.63673	0.741051	0.259602	0.283516
D9MPA5_29_11684	1.49146e-07	0.881161	0.421358	0.147783	0.055229	0.352841	0.850498	0.719789	0.526566	0.524225	0.945355	0.762936	0.439092	0.493166	0.640368	0.567526	0.682515	0.31144	0.83368	0.992498	0.335643	0.789137	0.275359	0.30765	0.298863	0.703759	0.940756	0.303138	0.607289	0.752953	0.186108	0.997008	0.536085	0.683527	0.55715	0.63963	0.836256	0.52351	0.720701	0.11006	0.430727	0.0475832	0.566761	0.554268	0.480629	0.767015	0.314487	0.0420005	0.209912
D9MPA5_57_11685	0.0370662	0.341391	0.219143	0.369951	0.015659	0.922856	0.139948	0.546903	0.338706	0.646282	0.601337	0.952671	0.477199	0.949379	0.705349	0.397248	0.292096	0.296373	0.984584	0.774979	0.742719	0.357385	0.638783	0.730312	0.435667	0.408365	0.972215	0.762016	0.986981	0.714377	0.659168	0.718338	0.816665	0.961642	0.580343	0.213676	0.608275	0.340218	0.847695	0.351584	0.915122	0.114117	0.914039	0.771295	0.401846	0.995624	0.0632754	0.00251315	0.016728
E0WLN0_29_11866	2.88352e-06	0.187784	0.739173	0.494819	0.204809	0.844946	0.452684	0.855259	0.899163	0.187542	0.349718	0.221572	0.902772	0.608439	0.376435	0.77511	0.852809	0.299551	0.765289	0.87539	0.276899	0.841824	0.0050819	0.123766	0.697713	0.556465	0.388393	0.451982	0.452098	0.418992	0.765239	0.0746927	0.715978	0.975317	0.657716	0.271718	0.833193	0.247687	0.147406	0.894078	0.493452	0.94843	0.318226	0.15111	0.00187477	0.592899	0.489046	0.103487	0.95589
E0WLN0_57_11867	1.74026e-05	0.35863	0.67882	0.543756	0.557876	0.889944	0.344575	0.839493	0.836726	0.16898	0.736736	0.410821	0.278075	0.183449	0.186501	0.484352	0.575639	0.675275	0.908964	0.947467	0.344475	0.684088	0.0306084	0.255631	0.560072	0.43186	0.199841	0.110949	0.421469	0.499994	0.966974	0.318111	0.758098	0.843781	0.311872	0.670453	0.833273	0.597016	0.172428	0.982281	0.645387	0.81268	0.632261	0.0913657	0.00364406	0.68737	0.785711	0.238121	0.939132
E0WLN2_29_11869	0.00219543	0.234702	0.860928	0.97088	0.30724	0.933048	0.119719	0.898232	0.975446	0.129912	0.445238	0.203015	0.308971	0.801673	0.334082	0.933383	0.486888	0.71481	0.742543	0.546154	0.086118	0.599428	0.0134654	0.0789626	0.15445	0.85022	0.184973	0.602452	0.449348	0.804931	0.468249	0.349695	0.173582	0.595261	0.727952	0.817807	0.530895	0.1437	0.162547	0.901954	0.0772294	0.84638	0.683746	0.107132	0.0124876	0.745381	0.438703	0.266237	0.822273
E0WLN2_57_11870	3.60757e-05	0.000636544	0.781035	0.717696	0.952652	0.834298	0.161845	0.300158	0.751217	0.171861	0.108219	0.133062	0.753362	0.477315	0.785064	0.971811	0.209528	0.467784	0.902253	0.359999	0.48809	0.246064	0.102162	0.438923	0.268634	0.83152	0.966314	0.245523	0.109888	0.0856828	0.30978	0.479194	0.325052	0.515244	0.598371	0.521281	0.68404	0.359668	0.386215	0.542844	0.246432	0.829207	0.15829	0.0460697	0.110897	0.0896522	0.915736	0.790779	0.162452
E0WLN8_29_11872	0.0600018	4.49426e-05	0.735732	0.305293	0.721172	0.0267232	0.895241	0.61841	0.636261	0.952331	0.199048	0.317799	0.205667	0.643704	0.286815	0.635917	0.694496	0.021982	0.493058	0.73769	0.960222	0.116396	0.0196446	0.213153	0.0829529	0.243151	0.201922	0.660379	0.709587	0.225026	0.86839	0.664403	0.469197	0.755237	0.118294	0.65371	0.71423	0.97807	0.193038	0.891836	0.909521	0.186494	0.219462	0.616755	0.0572524	0.472032	0.186192	0.124385	0.819808
E0WLN8_57_11873	4.02901e-10	0.0803794	0.436301	0.218101	0.929316	0.8809	0.95726	0.0392937	0.64077	0.0511974	0.328181	0.760436	0.0790637	0.0928668	0.783778	0.302097	0.625025	0.136527	0.414534	0.485995	0.593756	0.0768412	0.310551	0.913307	0.289217	0.608198	0.565381	0.899773	0.159602	0.112053	0.29241	0.157418	0.407907	0.350381	0.364528	0.30536	0.680735	0.391397	0.264378	0.96652	0.341673	0.455791	0.216863	0.796561	0.259735	0.644123	0.683554	0.155654	0.683065
E0XL19_1177_11926	0.289893	0.00985428	0.704423	0.921995	0.554841	0.183851	0.434125	0.376406	0.884451	0.158845	0.127797	0.6987	0.815209	0.107895	0.0787347	0.730835	0.213568	0.9087	0.300126	0.0538627	0.55675	0.758897	0.937716	0.613022	0.837998	0.651491	0.752259	0.857683	0.532517	0.495209	0.730746	0.482293	0.999643	0.925055	0.731846	0.862375	0.841533	0.880921	0.678683	0.773577	0.597994	0.894979	0.0334821	0.157272	0.310535	0.738616	0.777743	0.694561	0.948541
E0Z2F7_1_11956	5.06261e-07	0.050663	0.129894	0.416447	0.22013	0.575204	0.999834	0.393278	0.024045	0.876456	0.235415	0.823235	0.479404	0.188393	0.350269	0.985586	0.301315	0.663251	0.176886	0.708113	0.229258	0.113014	0.259496	0.868987	0.42336	0.240253	0.872129	0.569611	0.854595	0.162821	0.52854	0.432348	0.685594	0.0862504	0.486389	0.116271	0.950378	0.666285	0.41215	0.908116	0.0467595	0.713964	0.717446	0.154647	0.581775	0.587558	0.149593	0.538713	0.507054
E0Z2F8_1_11957	0.033489	0.000194427	0.485315	0.0545801	0.348501	0.837302	0.710001	0.907746	0.610258	0.918689	0.837087	0.803399	0.0440892	0.0288749	0.0185395	0.84788	0.348734	0.109471	0.3998	0.764889	0.214268	0.400856	0.409113	0.182535	0.203074	0.116357	0.219506	0.0966553	0.488731	0.523428	0.414162	0.0273199	0.480648	0.809985	0.512985	0.80035	0.37214	0.62023	0.526061	0.753584	0.779195	0.578014	0.271516	0.0770493	0.9103	0.333206	0.694577	0.748248	0.815683
E0Z2F8_29_11958	0.0856707	0.267085	0.881648	0.226025	0.52846	0.670032	0.908135	0.996168	0.163089	0.546979	0.754122	0.231627	0.154409	0.456144	0.0265857	0.117026	0.702283	0.395111	0.280588	0.43119	0.129842	0.97304	0.422144	0.0632301	0.938881	0.353642	0.908187	0.0315932	0.324914	0.92933	0.831798	0.324116	0.774808	0.910204	0.42598	0.935379	0.908288	0.480335	0.314748	0.138542	0.851138	0.970866	0.947003	0.969331	0.203498	0.297667	0.263655	0.702499	0.983243
E1ARP1_1_12087	7.86569e-15	4.3012e-05	0.22224	0.07464	0.22102	0.20222	0.971899	0.696671	0.225814	0.0258651	0.584669	0.28431	0.0688322	0.637457	0.265505	0.998334	0.376703	0.646504	0.282893	0.630781	0.214773	0.189365	0.137529	0.0669399	0.916696	0.201004	0.916676	0.741206	0.692082	0.154226	0.323453	0.310266	0.0122244	0.378704	0.287363	0.240368	0.239714	0.913183	0.205875	0.155582	0.307723	0.381855	0.939399	0.141247	0.678567	0.949518	0.890491	0.254518	0.252046
E1ARP2_1_12092	3.5013e-17	0.0335012	0.309993	0.150442	0.191304	0.587145	0.703363	0.950408	0.709247	0.0773275	0.585309	0.598647	0.132541	0.985508	0.29087	0.518766	0.600377	0.891997	0.658425	0.722991	0.638671	0.793272	0.143325	0.128468	0.997093	0.34573	0.946372	0.821125	0.333423	0.061943	0.631584	0.727857	0.465119	0.270005	0.657058	0.406757	0.960016	0.34927	0.133963	0.0490805	0.325217	0.429162	0.621739	0.234455	0.468881	0.839831	0.388394	0.0902639	0.590524
E1ARR6_1_12095	1.57999e-07	0.0128441	0.0701475	0.235595	0.612699	0.231561	0.0238968	0.480351	0.719147	0.314405	0.464927	0.990955	0.0622118	0.846201	0.740761	0.566097	0.066276	0.494733	0.00988165	0.414793	0.299465	0.874208	0.616281	0.486596	0.203638	0.914204	0.905421	0.815331	0.186056	0.218584	0.00453606	0.17805	0.385954	0.812567	0.906951	0.577677	0.987467	0.117496	0.446236	0.682489	0.196983	0.085176	0.909554	0.437962	0.21819	0.0937057	0.409369	0.940869	0.56855
E1ARR6_29_12096	1.25807e-06	0.151034	0.978718	0.411453	0.179638	0.100794	0.368371	0.904533	0.944995	0.0687165	0.332965	0.88017	0.145191	0.681146	0.0371284	0.296988	0.624899	0.151638	0.689928	0.108586	0.306359	0.446067	0.751856	0.43742	0.223938	0.700559	0.331216	0.950569	0.730935	0.41312	0.102092	0.779604	0.0673987	0.7161	0.770388	0.855498	0.482975	0.030285	0.492834	0.939767	0.0862071	0.20303	0.220035	0.382007	0.20319	0.569077	0.18499	0.646117	0.459178
E1ARR6_57_12097	3.66925e-07	0.602849	0.0058721	0.619824	0.428705	0.932857	0.213216	0.965391	0.309672	0.185881	0.790003	0.509364	0.401127	0.8545	0.793232	0.314882	0.446914	0.137143	0.03417	0.465593	0.00700556	0.469721	0.820229	0.00856812	0.792883	0.482049	0.901784	0.835997	0.41719	0.426081	0.936864	0.335777	0.411475	0.215401	0.359767	0.979493	0.562016	0.22123	0.35249	0.806725	0.658411	0.380046	0.41031	0.156873	0.494096	0.901515	0.974297	0.235925	0.557077
E1ARS6_1_12104	0.0340904	0.00353868	0.57839	0.56537	0.754989	0.867916	0.813746	0.392883	0.99408	0.88555	0.650148	0.23654	0.517384	0.0941403	0.828403	0.248184	0.752658	0.598021	0.173641	0.846922	0.0400081	0.26349	0.248008	0.532962	0.647765	0.424326	0.674643	0.473431	0.935048	0.730677	0.203055	0.254827	0.362427	0.588672	0.157156	0.692824	0.239963	0.19331	0.204267	0.356684	0.163083	0.400781	0.885853	0.15747	0.121131	0.62791	0.734622	0.0388604	0.470419
E1CIN8_113_12155	6.66735e-07	0.329314	0.139152	0.426901	0.970588	0.341705	0.116981	0.0513022	0.0590358	0.838447	0.651671	0.989549	0.581158	0.465606	0.321966	0.104548	0.820824	0.596473	0.201909	0.760569	0.147764	0.4066	0.659559	0.17008	0.411771	0.228975	0.979293	0.742011	0.151875	0.62215	0.136802	0.547903	0.432036	0.645054	0.0141002	0.582547	0.965007	0.475297	0.134235	0.514052	0.831077	0.600156	0.580649	0.100464	0.00853155	0.232546	0.0548717	0.497605	0.624661
E1CIN8_141_12156	0.000403938	2.33807e-08	0.86646	0.590915	0.796268	0.267187	0.633037	0.339831	0.693096	0.0365986	0.836851	0.849625	0.688749	0.641484	0.567671	0.178556	0.87934	0.110011	0.0953861	0.624024	0.159164	0.979558	0.202963	0.288623	0.00998983	0.771054	0.771539	0.918554	0.901069	0.809108	0.960673	0.492962	0.457001	0.0390596	0.12258	0.136654	0.711513	0.114802	0.396553	0.965725	0.484708	0.387942	0.924982	0.300429	0.0174115	0.40015	0.0906822	0.782214	0.829951
E1CIN8_85_12154	0.44869	0.253918	0.00258517	0.256224	0.827596	0.0642137	0.214675	0.411292	0.112532	0.931731	0.424319	0.633365	0.21776	0.826233	0.864103	0.611078	0.707166	0.332706	0.669256	0.859957	0.357988	0.605526	0.0999342	0.250999	0.826298	0.159264	0.723078	0.643608	0.118092	0.566415	0.301982	0.818645	0.824022	0.105916	0.0236488	0.48707	0.374847	0.254755	0.0636509	0.278278	0.60627	0.662976	0.963153	0.958719	0.773944	0.428369	0.151364	0.593499	0.743175
E2DNR9_57_12275	7.48111e-06	0.0472776	0.616762	0.816579	0.445196	0.90965	0.872916	0.753897	0.238416	0.118948	0.849524	0.48854	0.939298	0.219933	0.102656	0.255209	0.950359	0.23436	0.582782	0.187405	0.303723	0.728929	0.00957718	0.0978199	0.981882	0.317542	0.0495945	0.0868827	0.562488	0.478013	0.208577	0.0951247	0.240506	0.796403	0.508979	0.594219	0.993544	0.635039	0.184035	0.733376	0.613914	0.777664	0.221478	0.0970305	0.00190357	0.886974	0.673585	0.596773	0.843676
E2E7W4_1_12301	3.22436e-06	0.540163	0.12513	0.080346	0.536543	0.0870841	0.702405	0.292925	0.53913	0.754487	0.419497	0.882881	0.080166	0.761081	0.551817	0.645633	0.159208	0.0329128	0.755676	0.532321	0.396459	0.926566	0.271496	0.312614	0.240821	0.892274	0.48328	0.11618	0.498641	0.0442828	0.834058	0.9388	0.49386	0.00547091	0.0781754	0.0558753	0.0826292	0.88195	0.659495	0.456636	0.759066	0.631088	0.681275	0.327523	0.638871	0.743831	0.830753	0.871349	0.379002
E2IJY1_477_12396	7.36834e-07	0.400618	0.549085	0.0180879	0.291001	0.359158	0.755032	0.86954	0.703825	0.433728	0.059173	0.0134067	0.409898	0.638244	0.485125	0.730156	0.646853	0.136401	0.367077	0.462828	0.996022	0.185579	0.137061	0.297525	0.509005	0.388869	0.14844	0.453337	0.182796	0.728877	0.93775	0.283637	0.902635	0.582527	0.0644218	0.872351	0.575388	0.509217	0.522889	0.444208	0.357136	0.233222	0.953187	0.331317	0.404392	0.127929	0.397982	0.673121	0.58669
E2IJY1_505_12397	0.00400645	0.384886	0.258321	0.100758	0.893668	0.980468	0.455094	0.512563	0.637233	0.419456	0.0936673	0.0834359	0.50395	0.343376	0.276712	0.922906	0.413448	0.550047	0.906486	0.559449	0.61278	0.253199	0.639446	0.929727	0.807573	0.366086	0.366259	0.444535	0.500074	0.394865	0.964881	0.423169	0.909841	0.438706	0.0294234	0.951661	0.890535	0.454577	0.439395	0.266574	0.401965	0.274351	0.902168	0.0865352	0.540038	0.250937	0.917758	0.559643	0.796848
E3PQL1_1_118905	0.975588	0.669312	0.46242	0.00462282	0.402305	0.617664	0.777957	0.905275	0.506252	0.213757	0.687523	0.751235	0.0107723	0.965913	0.608707	0.487802	0.434389	0.778313	0.732849	0.72165	0.194454	0.530421	0.253864	0.816305	0.253971	0.222184	0.878801	0.461469	0.877487	0.19675	0.189979	0.427092	0.642488	0.55953	0.417708	0.12654	0.456574	0.954657	0.69885	0.310615	0.989784	0.453874	0.176113	0.66887	0.924017	0.889275	0.0268233	0.951642	0.426482
E3W9J2_57_12508	0.0909174	0.23442	0.191379	0.628542	0.809453	0.366857	0.369938	0.519861	0.758312	0.424303	0.169035	0.328204	0.132486	0.789721	0.588018	0.927069	0.244779	0.112586	0.406127	0.753644	0.841864	0.461476	0.688449	0.505134	0.451265	0.917944	0.31603	0.119872	0.944739	0.59907	0.112034	0.963542	0.752673	0.883993	0.486961	0.149771	0.441175	0.0431188	0.33477	0.419763	0.464888	0.34872	0.811696	0.225615	0.49278	0.798757	0.753752	0.633462	0.575942
E3W9K4_141_12520	2.68705e-13	0.0282046	0.851515	0.503932	0.280505	0.96056	0.577728	0.265595	0.00669286	0.0880205	0.403621	0.54021	0.334882	0.445448	0.221242	0.668045	0.322162	0.987054	0.196722	0.945144	0.86637	0.116513	0.680502	0.281606	0.261431	0.287188	0.665531	0.640765	0.310993	0.390791	0.435815	0.282449	0.235707	0.615331	0.839844	0.473358	0.616466	0.3687	0.771478	0.220511	0.792157	0.478631	0.752152	0.280438	0.544542	0.768182	0.174803	0.609882	0.440816
E5L3R3_113_12640	0.00413364	0.00373817	0.53635	0.714344	0.235687	0.73913	0.639664	0.0709274	0.825441	0.994257	0.376891	0.499621	0.205168	0.526271	0.900861	0.933422	0.431038	0.926751	0.0914315	0.534549	0.835718	0.631748	0.341136	0.0184765	0.314922	0.452159	0.600381	0.199615	0.648116	0.285113	0.95716	0.597046	0.606849	0.136197	0.467425	0.168935	0.942601	0.251143	0.523639	0.776915	0.470008	0.739429	0.0929027	0.127846	0.00973265	0.643922	0.298301	0.769913	0.435377
E5L3R3_141_12641	0.028651	0.0169674	0.698966	0.580429	0.766838	0.41027	0.760535	0.997961	0.911866	0.445302	0.455865	0.65913	0.723777	0.117042	0.166845	0.42336	0.641419	0.307825	0.190091	0.209021	0.772093	0.479822	0.957155	0.397938	0.0620347	0.784395	0.69399	0.1036	0.265498	0.819122	0.782372	0.0850707	0.941314	0.411289	0.288203	0.782206	0.681748	0.740197	0.514795	0.392847	0.590627	0.887312	0.418547	0.0547565	0.0144358	0.737811	0.245305	0.788051	0.498971
E5LBX1_1_12700	0.447162	6.85893e-05	0.000572348	0.0135189	0.333362	0.94377	0.717514	0.385421	0.369299	0.608047	0.0295171	0.117957	0.0859134	0.413537	0.784319	0.852197	0.293651	0.335124	0.831034	0.82891	0.291664	0.548142	0.738351	0.462433	0.0737655	0.645825	0.792776	0.246715	0.494766	0.349804	0.622327	0.540185	0.66811	0.769394	0.802824	0.604979	0.784476	0.706088	0.959437	0.126319	0.515259	0.645697	0.238652	0.849917	0.403118	0.136378	0.287359	0.920362	0.895135
E5LBX1_505_12718	0.0403361	0.534132	0.062845	0.612679	0.371975	0.016652	0.184636	0.571321	0.566345	0.423753	0.49853	0.938242	0.499332	0.340878	0.560601	0.83163	0.0589723	0.154495	0.862813	0.64475	0.4777	0.649925	0.196392	0.570645	0.0341332	0.115045	0.298588	0.479787	0.0860832	0.955034	0.154959	0.629898	0.230402	0.980563	0.287187	0.447869	0.320575	0.0237909	0.500461	0.530463	0.918051	0.841472	0.691248	0.364102	0.487083	0.719219	0.0806062	0.972294	0.771604
E5RMS4_197_12856	7.81579e-06	0.0960913	0.260584	0.391547	0.872726	0.875642	0.130636	0.714439	0.253184	0.8596	0.973601	0.506019	0.324476	0.503492	0.288877	0.101379	0.107882	0.449075	0.0442027	0.423952	0.376559	0.191133	0.0932021	0.778711	0.424302	0.21942	0.572511	0.407288	0.915556	0.523911	0.454736	0.0043583	0.852193	0.995591	0.613392	0.945614	0.413882	0.845679	0.240532	0.316065	0.505547	0.84351	0.689834	0.681787	0.891018	0.257951	0.946255	0.556854	0.876434
E5RMS7_197_12913	0.0201515	0.402625	0.590522	0.658027	0.676105	0.530142	0.00515056	0.90502	0.0572891	0.636756	0.134003	0.322122	0.823016	0.08239	0.141163	0.859775	0.958437	0.130475	0.801673	0.193616	0.532362	0.750108	0.15088	0.00137667	0.849834	0.428962	0.926169	0.696442	0.88616	0.440816	0.674466	0.531253	0.444265	0.427078	0.954256	0.0449115	0.97813	0.374813	0.772948	0.452461	0.883613	0.497697	0.126827	0.851344	0.800008	0.10317	0.941927	0.33563	0.49998
E7DY96_1_13024	0.589233	4.47647e-06	0.225908	0.927057	0.252182	0.640849	0.341058	0.0373608	0.212388	0.432792	0.233758	0.605787	0.793739	0.668289	0.165636	0.575227	0.840094	0.881518	0.118838	0.992994	0.197652	0.54313	0.350058	0.373372	0.893225	0.351455	0.775832	0.135213	0.0342848	0.127184	0.877919	0.695102	0.0724285	0.372257	0.149065	0.522808	0.722986	0.918967	0.423928	0.923998	0.5527	0.363804	0.742431	0.263537	0.504264	7.07963e-05	0.704918	0.824062	0.75544
E9JVL0_113_13045	0.96581	0.0527246	0.408262	0.324008	0.843226	0.847177	0.285365	0.929865	0.940278	0.953216	0.608856	0.357602	0.449905	0.22283	0.784905	0.287763	0.361484	0.886685	0.603982	0.919532	0.24282	0.134002	0.0523481	0.863564	0.123801	0.354736	0.0341433	0.0758596	0.83543	0.221427	0.302862	0.482489	0.205007	0.817358	0.831498	0.837177	0.978837	0.171407	0.874702	0.689186	0.832836	0.191121	0.226529	0.228329	0.450171	0.520339	0.0455156	0.849823	0.38823
E9JVL0_141_13046	0.341698	0.0430047	0.879102	0.303055	0.888599	0.723468	0.738148	0.106599	0.876524	0.930164	0.291947	0.518425	0.627314	0.544188	0.701016	0.09118	0.0760099	0.767782	0.5728	0.775905	0.102662	0.213115	0.0785727	0.669682	0.180597	0.412608	0.0526478	0.134154	0.30292	0.97831	0.051907	0.69177	0.692798	0.8088	0.275607	0.869225	0.943547	0.188304	0.221692	0.44789	0.407466	0.126089	0.0152157	0.0505462	0.0846039	0.576895	0.116103	0.901987	0.680152
E9JVL0_29_13042	0.0178228	0.186472	0.161914	0.476109	0.000330897	0.178339	0.943364	0.621477	0.00969015	0.0933753	0.788657	0.238649	0.145878	0.215765	0.147761	0.401111	0.768958	0.280421	0.412618	0.555112	0.782884	0.17551	0.70814	0.552157	0.310257	0.251237	0.178664	0.842867	0.179065	0.563584	0.00684517	0.729151	0.176198	0.965455	0.919911	0.889585	0.207429	0.941712	0.212126	0.216647	0.167618	0.245223	0.619204	0.952919	0.281698	0.158365	0.678359	0.775762	0.938239
E9JVL0_57_13043	6.10264e-05	0.00962046	0.0163475	0.10295	0.00117097	0.468394	0.279323	0.333331	0.0156379	0.435831	0.187998	0.826791	0.0621412	0.0231852	0.17107	0.217878	0.678664	0.916336	0.642295	0.70888	0.184404	0.182097	0.982984	0.18556	0.782391	0.0729601	0.14116	0.968671	0.164208	0.911387	0.458134	0.431839	0.0520454	0.523261	0.818718	0.84846	0.279039	0.356842	0.39595	0.381109	0.680215	0.803887	0.536183	0.479416	0.865957	0.229609	0.647111	0.971984	0.971847
E9NW43_113_13091	0.000713202	0.997526	0.684013	0.777093	0.121092	0.418175	0.25692	0.663146	0.0136486	0.313842	0.7604	0.60511	0.955058	0.0582648	0.97238	0.279709	0.0176812	0.0868661	0.163227	0.429268	0.13653	0.470901	0.661895	0.268832	0.168415	0.591949	0.811292	0.863178	0.231261	0.538652	0.978483	0.379627	0.44578	0.981054	0.26393	0.900255	0.890376	0.293112	0.317204	0.414069	0.166183	0.217955	0.399779	0.0242699	0.188435	0.794662	0.234405	0.652189	0.209108
E9NW43_57_13089	0.000741161	0.0609491	0.0956546	0.448452	0.744526	0.753638	0.492834	0.538316	0.75818	0.0852195	0.269519	0.0327569	0.918287	0.323668	0.77143	0.925244	0.671749	0.320024	0.684103	0.374328	0.0956499	0.23736	0.0122849	0.714916	0.203293	0.572163	0.773078	0.539226	0.728769	0.235457	0.0686139	0.0923131	0.769197	0.734524	0.110662	0.942189	0.975204	0.912958	0.0823165	0.442826	0.0562545	0.61084	0.703161	0.121122	0.0186402	0.877131	0.474544	0.313114	0.468528
E9NW45_57_13097	0.129939	0.00071029	0.52271	0.321382	0.683926	0.806335	0.144231	0.394567	0.587988	0.0807399	0.53303	0.0984449	0.641366	0.306998	0.554223	0.90591	0.235665	0.259023	0.946757	0.414232	0.191497	0.0803721	0.0144322	0.813257	0.0921907	0.431038	0.700173	0.580327	0.536088	0.501359	0.286286	0.0978483	0.17505	0.788764	0.264247	0.5095	0.648413	0.911486	0.18434	0.501027	0.109428	0.594815	0.103735	0.0607619	0.00154575	0.893482	0.618788	0.106338	0.813019
E9NW45_85_13098	8.54437e-05	0.000524586	0.545863	0.951018	0.157434	0.206959	0.0519481	0.810034	0.882166	0.70476	0.935878	0.158706	0.434156	0.325347	0.0763664	0.215626	0.889397	0.273849	0.213903	0.446885	0.786057	0.0542711	0.225739	0.217729	0.829182	0.663246	0.44169	0.161636	0.308953	0.666077	0.899603	0.0901017	0.686179	0.818407	0.833592	0.350492	0.501339	0.554513	0.152655	0.17474	0.637594	0.540497	0.283977	0.445506	0.197114	0.655891	0.00270516	0.0301888	0.00188922
E9NW47_57_13105	5.24078e-07	0.102661	0.314238	0.946874	0.503	0.859454	0.141538	0.198261	0.780001	0.0937487	0.557382	0.156984	0.760131	0.296708	0.962235	0.688485	0.67865	0.513799	0.908214	0.519286	0.178706	0.0165589	0.0133595	0.95703	0.139983	0.976874	0.599112	0.337383	0.343338	0.214952	0.52282	0.366446	0.455077	0.599281	0.0681053	0.591857	0.347697	0.998976	0.147266	0.790195	0.0886216	0.622227	0.363612	0.0603279	0.00384615	0.287957	0.684887	0.368875	0.865545
E9NW54_57_13113	0.390842	0.148837	0.612812	0.421936	0.582909	0.607759	0.398871	0.176264	0.690215	0.106811	0.2023	0.0197936	0.464292	0.626806	0.569051	0.974426	0.304532	0.155327	0.683878	0.29589	0.443866	0.608716	0.00730612	0.333464	0.276685	0.477774	0.406747	0.349934	0.370649	0.0488231	0.123357	0.318043	0.347305	0.708397	0.35437	0.828572	0.658817	0.960257	0.0663505	0.933042	0.422745	0.996665	0.197735	0.0409162	0.00969106	0.281565	0.409805	0.14116	0.835233
E9NW54_85_13114	2.33482e-21	0.0016804	0.110445	0.522782	0.383694	0.378817	0.593647	0.986469	0.972139	0.506767	0.926209	0.349873	0.620358	0.00112273	0.156699	0.0845301	0.893565	0.906149	0.0332195	0.964464	0.970794	0.00223425	0.544935	0.616196	0.70601	0.763465	0.725485	0.328692	0.973777	0.979754	0.119647	0.38476	0.611337	0.227414	0.348869	0.741095	0.748348	0.920739	0.126756	0.509896	0.119658	0.265205	0.781771	0.135386	0.201513	0.263339	0.605423	0.873893	0.652695
E9NW55_113_13123	0.00205171	0.038905	0.113617	0.284316	0.858191	0.0861514	0.631876	0.0723491	0.222225	0.768026	0.3818	0.0570643	0.499308	0.699451	0.0239424	0.597879	0.387808	0.96059	0.797651	0.71958	0.311063	0.381774	0.662612	0.534096	0.879932	0.546798	0.381869	0.85324	0.569313	0.188439	0.13498	0.241846	0.212615	0.591832	0.864848	0.159423	0.236054	0.424396	0.407585	0.0774261	0.728925	0.168512	0.690874	0.105405	0.0695013	0.861638	0.124626	0.744599	0.859133
E9NW55_57_13121	0.0242102	1.11613e-07	0.624496	0.0832599	0.808219	0.140707	0.365617	0.662083	0.834187	0.0846454	0.849452	0.0359749	0.016102	0.198949	0.275306	0.0902435	0.23954	0.727081	0.516213	0.834825	0.824198	0.119885	0.760248	0.704321	0.790034	0.0795154	0.924102	0.0556798	0.498412	0.0214573	0.578055	0.691795	0.436729	0.575672	0.715529	0.968883	0.271562	0.910194	0.140276	0.179113	0.497404	0.704203	0.904004	0.202884	0.332494	0.582547	0.507062	0.0431398	0.18813
E9NW55_85_13122	3.19055e-08	0.000240233	0.768788	0.274217	0.686429	0.728032	0.846814	0.909176	0.175958	0.845844	0.256263	0.0730089	0.497882	0.0720931	0.87456	0.720268	0.163611	0.64803	0.141908	0.55122	0.923761	0.163902	0.799969	0.685769	0.785226	0.214752	0.497245	0.139764	0.230463	0.0959388	0.667969	0.415171	0.740719	0.5077	0.233569	0.669897	0.492472	0.270693	0.923244	0.427135	0.186821	0.839982	0.876879	0.181742	0.65235	0.247683	0.376793	0.914753	0.691384
E9NW56_113_13131	8.13814e-12	0.822255	0.834184	0.674631	0.0734468	0.31244	0.393943	0.884358	0.0461425	0.49433	0.688323	0.646684	0.922173	0.440848	0.694817	0.923007	0.194903	0.982153	0.145326	0.0472913	0.440951	0.0383225	0.447215	0.435403	0.2637	0.721311	0.489011	0.833804	0.85497	0.558925	0.613885	0.462866	0.252984	0.218249	0.882416	0.485549	0.384545	0.983159	0.0365638	0.345524	0.830901	0.890892	0.957175	0.308731	0.0790364	0.310741	0.810734	0.397084	0.371569
E9NW56_57_13129	1.66439e-07	0.373664	0.827345	0.727651	0.692912	0.456841	0.242067	0.36432	0.588064	0.118931	0.155982	0.0957492	0.587765	0.787222	0.704456	0.868217	0.507385	0.13201	0.838972	0.395839	0.131852	0.242732	0.032	0.766073	0.171257	0.183961	0.779731	0.763067	0.361224	0.468696	0.267889	0.282773	0.225318	0.608078	0.295862	0.968357	0.691211	0.721383	0.532947	0.939361	0.035512	0.745983	0.140528	0.0521679	0.00206171	0.991402	0.677355	0.466992	0.678033
F1AWV0_141_13221	0.0278814	0.340515	0.298967	0.481639	0.614157	0.203237	0.452871	0.225972	0.3719	0.428887	0.5309	0.112428	0.607006	0.225228	0.664678	0.0123317	0.400886	0.305811	0.607183	0.3183	0.395302	0.224807	0.206311	0.355816	0.828161	0.00880491	0.289933	0.971269	0.88187	0.146122	0.595813	0.365996	0.974132	0.244529	0.251178	0.200864	0.0765164	0.550148	0.988889	0.261307	0.925743	0.0269428	0.0110329	0.594776	0.991471	0.956229	0.114701	0.202362	0.0279781
F1AWW1_645_13299	0.170569	0.000849995	0.565411	0.0862574	0.99584	0.397231	0.211124	0.836656	0.271662	0.699478	0.52924	0.748489	0.909334	0.666457	0.675994	0.780588	0.98975	0.925747	0.548206	0.474045	0.797951	0.508161	0.207067	0.381559	0.625683	0.31313	0.497483	0.744183	0.898294	0.320948	0.590539	0.511122	0.959429	0.333252	0.820373	0.774614	0.913281	0.982049	0.360346	0.0940824	0.0275321	0.924915	0.68645	0.969078	0.0306917	0.161776	0.47444	0.346134	0.290492
F1AX20_29_13633	0.354681	0.00113883	0.806669	0.650389	0.763236	0.225839	0.659842	0.296387	0.0142377	0.871929	0.962071	0.183356	0.531239	0.149472	0.857818	0.498881	0.14016	0.744564	0.0952266	0.0675082	0.0362448	0.4083	0.299839	0.00248243	0.237227	0.782917	0.436648	0.879093	0.849768	0.87966	0.792978	0.80059	0.230552	0.631514	0.423098	0.577783	0.433079	0.295638	0.693605	0.773038	0.430942	0.460869	0.569081	0.984281	0.728879	0.187782	0.80247	0.279485	0.0625427
F1AX72_113_13808	8.21549e-07	0.0690209	0.394808	0.749892	0.92918	0.708079	0.977872	0.652635	0.638073	0.119423	0.431081	0.0817484	0.803701	0.597967	0.896289	0.971412	0.57935	0.38972	0.941991	0.510872	0.191629	0.804621	0.6102	0.115367	0.378459	0.251106	0.801876	0.636709	0.411064	0.827929	0.0121406	0.88202	0.0148005	0.507491	0.381822	0.735286	0.0195887	0.716311	0.55193	0.237768	0.482365	0.166449	0.388252	0.705019	0.0289232	0.572416	0.0413789	0.765911	0.348857
F1AXC5_29_14083	4.72301e-08	0.743452	0.868771	0.0474716	0.644281	0.0185533	0.417141	0.573786	0.252617	0.53111	0.203567	0.582458	0.136577	0.856038	0.386826	0.925522	0.101928	0.814361	0.966608	0.604339	0.0280879	0.588352	0.801499	0.535586	0.326448	0.412687	0.158414	0.43213	0.301563	0.224939	0.65285	0.167178	0.558908	0.743069	0.405447	0.821789	0.335879	0.625693	0.230207	0.646086	0.0344651	0.0447355	0.280256	0.397273	0.619168	0.775803	0.186945	0.478477	0.384249
F1AXF3_29_14214	1.48997e-06	0.0023809	0.883346	0.188819	0.68428	0.410073	0.301278	0.26531	0.0996212	0.294344	0.855264	0.728138	0.364451	0.610421	0.674086	0.2561	0.591554	0.496358	0.794466	0.866609	0.0949312	0.701354	0.0761395	0.676068	0.655902	0.823862	0.46868	0.719775	0.0415824	0.751891	0.452445	0.0824473	0.914574	0.792524	0.66552	0.591383	0.810634	0.249221	0.478206	0.591309	0.640591	0.45682	0.293987	0.491389	0.723903	0.914349	0.448589	0.731327	0.372907
F1AXG6_169_14288	0.217816	0.00210581	0.679791	0.520517	0.183996	0.665453	0.498882	0.477359	0.980525	0.886206	0.711438	0.337254	0.665517	0.607412	0.806691	0.89131	0.19769	0.914716	0.829537	0.347087	0.106537	0.251345	0.739124	0.756445	0.768558	0.143777	0.0193498	0.843095	0.153684	0.651268	0.953811	0.259435	0.664272	0.73887	0.568902	0.509411	0.94678	0.960001	0.550985	0.226863	0.273729	0.870653	0.842241	0.853231	0.0375823	0.592153	0.565978	0.0212837	0.557335
F1AXH4_393_14371	0.0092851	0.000891083	0.157396	0.108935	0.744947	0.248235	0.268922	0.742833	0.251069	0.793456	0.293552	0.292113	0.156249	0.803962	0.339912	0.402701	0.681009	0.953318	0.424566	0.749177	0.445974	0.67039	0.694737	0.261184	0.828821	0.259449	0.136802	0.290421	0.773225	0.831182	0.716555	0.22029	0.561889	0.282193	0.0496192	0.32558	0.036654	0.523158	0.548909	0.602447	0.106138	0.660166	0.564007	0.877062	0.834728	0.561495	0.99062	0.0589676	0.151312
F1D8W4_1_95377	5.44417e-07	0.266033	0.111494	0.771338	0.624723	0.811655	0.53622	0.325312	0.224929	0.0867602	0.75398	0.601891	0.409382	0.463087	0.410326	0.0860524	0.202844	0.32603	0.237604	0.667272	0.24973	0.0125409	0.2765	0.497046	0.830084	0.619141	0.811681	0.769107	0.648684	0.866907	0.82682	0.963453	0.52578	0.0232818	0.762728	0.247474	0.966163	0.596394	0.738773	0.0180573	0.60495	0.0786584	0.996675	0.0379116	0.67764	0.321314	0.399742	0.0762998	0.201212
F1D8W4_29_95378	0.00328875	0.364894	0.0654328	0.961207	0.422416	0.891739	0.70084	0.527733	0.119554	0.303835	0.846416	0.697886	0.659852	0.511167	0.469703	0.258784	0.10841	0.329867	0.273751	0.675831	0.480099	0.00669414	0.108951	0.455393	0.995678	0.533091	0.904291	0.975397	0.537652	0.718211	0.880539	0.765209	0.607959	0.0201518	0.874738	0.432174	0.929668	0.86497	0.638727	0.0220423	0.515444	0.179047	0.983484	0.0934539	0.622953	0.649609	0.593402	0.086118	0.239026
F1D8W5_1_95329	3.11557e-08	0.258862	0.110989	0.423322	0.327253	0.76367	0.898777	0.679941	0.0967708	0.40865	0.965837	0.779658	0.171505	0.906272	0.285431	0.363944	0.045994	0.264252	0.275291	0.833453	0.422432	0.00716266	0.190534	0.390147	0.993948	0.566894	0.869201	0.967517	0.514029	0.693988	0.967563	0.840509	0.507296	0.0444352	0.824343	0.353946	0.956153	0.846686	0.242535	0.0136107	0.416734	0.139743	0.978017	0.0580811	0.972211	0.376017	0.23422	0.0200828	0.208125
F1D8W5_29_95330	2.3661e-08	0.00709673	0.144733	0.358388	0.766481	0.879108	0.729458	0.686297	0.12155	0.172805	0.610252	0.840532	0.286973	0.874987	0.331445	0.301206	0.053176	0.41427	0.32598	0.676547	0.537342	0.0273233	0.222678	0.475541	0.849038	0.539853	0.739199	0.8163	0.571962	0.572641	0.863549	0.768501	0.310488	0.0279944	0.936914	0.391841	0.560074	0.685677	0.547757	0.04718	0.495414	0.112768	0.950402	0.0892933	0.75361	0.138493	0.321537	0.0197968	0.154437
F2YI08_85_114043	0.00166181	0.337186	0.936824	0.838403	0.576556	0.81669	0.133721	0.74666	0.779568	0.901866	0.931981	0.167343	0.877123	0.652487	0.829814	0.981106	0.177381	0.895098	0.375375	0.889159	0.626265	0.0272286	0.629203	0.723158	0.257804	0.742983	0.160761	0.423006	0.885659	0.163447	0.819574	0.22577	0.702503	0.630521	0.456561	0.707632	0.884851	0.696803	0.98392	0.988985	0.569466	0.181753	0.909582	0.796361	0.296978	0.641872	0.219565	0.999767	0.895311
F2YI09_225_109495	0.00330525	0.000118944	0.789236	0.93708	0.290932	0.601543	0.0786194	0.63142	0.0873493	0.851893	0.525651	0.177335	0.965753	0.23216	0.619077	0.815576	0.904326	0.438204	0.760311	0.696753	0.797283	0.028829	0.114787	0.87426	0.0847154	0.987314	0.154134	0.620214	0.099079	0.915241	0.595089	0.788169	0.023459	0.983573	0.409158	0.225238	0.0822	0.203167	0.254658	0.36285	0.768728	0.364901	0.574181	0.703951	0.898111	0.164535	0.110891	0.375806	0.243594
F2YI09_309_109498	3.79853e-12	0.000137072	0.615312	0.5557	0.197221	0.238185	0.461265	0.931805	0.259787	0.683376	0.961376	0.472459	0.255578	0.322049	0.647153	0.490965	0.0660013	0.571611	0.842106	0.887152	0.0485953	0.109306	0.159307	0.713347	0.627718	0.818744	0.723393	0.875129	0.874647	0.0595508	0.284467	0.440265	0.178848	0.434087	0.126519	0.722713	0.983502	0.0452738	0.0378136	0.00922094	0.288427	0.130406	0.8397	0.203589	0.307256	0.243236	0.541253	0.21284	0.419966
F4NC97_1_14690	0.183839	0.34219	0.330399	0.231004	0.604179	0.599852	0.570496	0.27422	0.930927	0.40037	0.245025	0.793617	0.691232	0.546753	0.818091	0.585243	0.407599	0.768758	0.617595	0.46313	0.604584	0.857118	0.738462	0.431909	0.72578	0.286165	0.884938	0.391857	0.391074	0.590674	0.664149	0.370137	0.404954	0.503744	0.495927	0.310816	0.425728	0.976312	0.671426	0.0111843	0.982434	0.365417	0.421571	0.624867	0.531686	0.990139	0.155984	0.231213	0.111086
F4YUY6_113_14712	0.022507	0.0499749	0.66768	0.377583	0.128906	0.00345449	0.555706	0.123731	0.786376	0.0116213	0.982906	0.949194	0.353518	0.846326	0.25117	0.502207	0.860561	0.0866576	0.861663	0.823713	0.230462	0.598366	0.970605	0.152862	0.196609	0.811965	0.46304	0.283406	0.0492212	0.889276	0.887363	0.0560764	0.236732	0.034202	0.624863	0.977566	0.194947	0.430054	0.291116	0.531384	0.558616	0.622517	0.557386	0.153205	0.224762	0.673428	0.566713	0.143866	0.12998
F5HH36_449_15102	9.23869e-15	5.85626e-12	0.995647	0.124658	0.153491	0.812268	0.292492	0.878011	0.0853076	0.580919	0.0976176	0.736058	0.0494572	0.94416	0.188668	0.115637	0.577484	0.766005	0.387047	0.777111	0.501836	0.446317	0.184765	0.487674	0.761266	0.2028	0.262657	0.55477	0.395703	0.596988	0.880978	0.281664	0.0983108	0.282145	0.974864	0.716204	0.805895	0.216997	0.0226198	0.580498	0.140585	0.127118	0.141414	0.242747	0.522426	0.530602	0.181311	0.265625	0.385095
F8RCD4_113_15237	0.257546	0.714916	0.928193	0.929651	0.733497	0.316459	0.285628	0.11033	0.4783	0.561848	0.248776	0.330729	0.832843	0.00331476	0.0517246	0.278183	0.691443	0.533621	0.714999	0.171706	0.265445	0.000115482	0.445392	0.877984	0.998295	0.955724	0.92922	0.0987121	0.834783	0.442346	0.236681	0.551178	0.111892	0.225838	0.0409409	0.601224	0.838063	0.268054	0.257051	0.870444	0.737132	0.325748	0.060767	0.176676	0.322655	0.756213	0.320027	0.929506	0.888639
F8RCD4_85_15236	0.455198	0.000514407	0.905751	0.676476	0.388669	0.92499	0.992835	0.674268	0.571904	0.493203	0.0587454	0.843354	0.397796	0.494954	0.48705	0.824721	0.376197	0.306448	0.684257	0.526772	0.438309	0.0916675	0.85107	0.884151	0.764698	0.708505	0.987729	0.270707	0.279033	0.07601	0.272845	0.6507	0.0259427	0.989075	0.521834	0.668211	0.707571	0.126657	0.651286	0.447845	0.242633	0.318754	0.0723687	0.549233	0.659002	0.404605	0.57321	0.68937	0.814543
F8RDH2_113_15242	2.64349e-09	0.094621	0.04654	0.163441	0.510116	0.82748	0.643213	0.809051	0.953937	0.593544	0.212146	0.342044	0.199955	0.939498	0.870113	0.849852	0.540594	0.80753	0.420523	0.998302	0.521666	0.0693151	0.502509	0.162159	0.848055	0.735321	0.154645	0.487378	0.98088	0.0292851	0.106663	0.345219	0.116275	0.312196	0.416452	0.429827	0.0037648	0.246383	0.199505	0.632725	0.816924	0.684217	0.809227	0.388315	0.984827	0.054796	0.870485	0.304794	0.182799
F8RDH2_1_15238	0.00020505	0.0785835	0.681775	0.0475152	0.697597	0.802857	0.832967	0.262553	0.248764	0.602996	0.414646	0.162342	0.188223	0.139677	0.248609	0.806131	0.45957	0.894611	0.690672	0.394222	0.881481	0.134436	0.74337	0.0922621	0.879127	0.402463	0.360963	0.179587	0.726833	0.147374	0.0259616	0.976582	0.139954	0.271276	0.0108864	0.363245	0.331461	0.536016	0.163203	0.0376043	0.506058	0.868744	0.211782	0.335077	0.424562	0.680484	0.825673	0.464755	0.427029
F8RDH2_29_15239	1.81246e-05	0.403018	0.735318	0.0942662	0.566172	0.907544	0.575975	0.201112	0.40158	0.838583	0.887272	0.480727	0.167391	0.111244	0.319072	0.805435	0.879971	0.853311	0.964629	0.845345	0.194522	0.396709	0.932416	0.217559	0.869935	0.295505	0.498842	0.325603	0.854153	0.710906	0.0731503	0.654313	0.267074	0.505781	0.158332	0.609815	0.45357	0.513629	0.12612	0.145002	0.922203	0.543095	0.677109	0.606968	0.499855	0.731371	0.220112	0.491708	0.789605
F8RDH2_57_15240	0.297256	0.0634557	0.657975	0.970602	0.325071	0.429868	0.935841	0.23929	0.235859	0.206408	0.813256	0.94708	0.78956	0.148494	0.951305	0.269994	0.128015	0.767321	0.37256	0.737877	0.599913	0.711179	0.792796	0.0178172	0.566405	0.980766	0.907617	0.0527159	0.444906	0.92554	0.0309169	0.480346	0.444366	0.545023	0.907	0.598043	0.723955	0.244556	0.948765	0.568542	0.103708	0.183999	0.321707	0.247583	0.300629	0.819931	0.730097	0.485686	0.331932
F8RFZ7_1_15260	1.78322e-05	0.83995	0.74177	0.485979	0.660006	0.959855	0.840973	0.552827	0.122001	0.815774	0.422293	0.814817	0.859157	0.957348	0.264545	0.655872	0.422368	0.193192	0.910584	0.0780666	0.606383	0.849668	0.457632	0.876231	0.140976	0.466686	0.879847	0.259581	0.656919	0.637707	0.475115	0.795451	0.376051	0.470025	0.817516	0.348904	0.766608	0.103007	0.411219	0.848448	0.779886	0.861159	0.25559	0.740136	0.453119	0.898958	0.0479082	0.566687	0.783482
F8WQN4_1_15374	0.722664	0.0773497	0.11767	0.553791	0.843057	0.334266	0.0187165	0.574244	0.278039	0.990407	0.473833	0.759279	0.871749	0.393113	0.860974	0.252654	0.328862	0.382732	0.480923	0.143694	0.903455	0.723216	0.709688	0.1979	0.0459211	0.11671	0.377694	0.85108	0.535796	0.808572	0.259217	0.8658	0.0476285	0.291874	0.986668	0.520738	0.2254	0.0926761	0.00235497	0.759798	0.661609	0.549056	0.0764665	0.000812394	0.740683	0.168167	0.0981408	0.40357	0.118804
F8WQN4_29_15375	0.054129	0.0488375	0.560358	0.0282	0.501609	0.415588	0.00258323	0.445333	0.280718	0.978511	0.453299	0.940208	0.191396	0.777517	0.0831376	0.707852	0.383795	0.213645	0.00639355	0.942449	0.486737	0.317293	0.537462	0.638564	0.266983	0.12596	0.956342	0.996229	0.0992819	0.67344	0.635768	0.709985	0.578155	0.484251	0.287587	0.713244	0.419986	0.814085	0.34797	0.359628	0.970477	0.00500329	0.720601	0.249492	0.806474	0.950547	0.303638	0.63125	0.748317
F8WQN4_57_15376	4.98754e-06	0.0164169	0.111013	0.427755	0.0394915	0.0197048	0.111569	0.513161	0.96078	0.0609835	0.16698	0.252787	0.748496	0.606105	0.880129	0.819491	0.178829	0.604914	0.558235	0.955365	0.25289	0.4219	0.991171	0.954957	0.968212	0.517939	0.588975	0.82137	0.07277	0.965524	0.9633	0.61488	0.243521	0.409412	0.218655	0.10583	0.715225	0.509456	0.520238	0.16773	0.40424	0.100647	0.505937	0.388771	0.421135	0.961301	0.122121	0.41716	0.709169
G0XRL0_29_15420	9.50929e-07	0.000352628	0.180303	0.737894	0.971527	0.621085	0.844644	0.946193	0.269663	0.187372	0.121053	0.60921	0.445492	0.257214	0.401552	0.0205681	0.959102	0.202034	0.592953	0.596209	0.293837	0.0609349	0.596422	0.570272	0.901602	0.354406	0.189325	0.344872	0.770894	0.911042	0.49229	0.490223	0.254418	0.161004	0.2144	0.869333	0.980663	0.952902	0.611846	0.585362	0.917838	0.225457	0.561935	0.292687	0.849101	0.0667205	0.658668	0.331151	0.210084
G0XRL0_57_15421	9.49063e-16	1.8571e-07	0.214144	0.899655	0.618114	0.555445	0.408375	0.586994	0.989891	0.236215	0.633443	0.799986	0.945935	0.221413	0.304093	0.583425	0.91033	0.723196	0.552494	0.798205	0.477358	0.0620411	0.785568	0.776402	0.845715	0.272601	0.729759	0.381207	0.879854	0.949514	0.463864	0.526805	0.540341	0.775281	0.793619	0.362081	0.411206	0.851365	0.255541	0.0765371	0.0628952	0.24614	0.892874	0.367693	0.534384	0.680726	0.455073	0.756598	0.926529
G0XUH8_29_15613	0.162267	4.13706e-05	0.412152	0.835436	0.737307	0.946911	0.609543	0.424609	0.131004	0.968259	0.166612	0.736391	0.538051	0.55407	0.852968	0.434268	0.463083	0.272899	0.135277	0.737008	0.688239	0.231066	0.101637	0.238105	0.956127	0.940612	0.608069	0.560671	0.237747	0.195046	0.817192	0.00244339	0.0949238	0.269605	0.177485	0.818866	0.816032	0.255583	0.671792	0.0590897	0.414965	0.864509	0.0213286	0.608651	0.281862	0.37135	0.753725	0.96997	0.320652
G0XV14_169_15759	0.00471074	0.0036905	0.96554	0.214066	0.0120814	0.0782358	0.921844	0.660891	0.737677	0.379974	0.882395	0.424872	0.0960639	0.0707805	0.42431	0.625226	0.24863	0.22524	0.828263	0.709487	0.723523	0.251552	0.0196952	0.606346	0.85554	0.20631	0.871543	0.399724	0.705228	0.578095	0.856118	0.82277	0.891855	0.0568026	0.842067	0.0122566	0.530871	0.324864	0.391256	0.950428	0.331699	0.856974	0.205323	0.274303	0.164755	0.224661	0.662876	0.138092	0.955992
G0XW63_113_15845	0.249366	0.253169	0.575783	0.668942	0.17191	0.377151	0.771858	0.865169	0.488636	0.600924	0.773731	0.819444	0.836957	0.19246	0.479051	0.365016	0.965604	0.0603361	0.875879	0.157517	0.617708	0.757865	0.50432	0.219956	0.412998	0.288207	0.661575	0.703966	0.179119	0.893063	0.543673	0.993525	0.846581	0.165561	0.166805	0.337247	0.835502	0.961655	0.786428	0.914732	0.939638	0.0447872	0.297853	0.478687	0.549992	0.805884	0.569934	0.413476	0.130322
G0XWM7_365_15902	0.0162948	0.354759	0.296813	0.906849	0.491809	0.911141	0.547675	0.511275	0.123982	0.553581	0.497045	0.190579	0.568731	0.630474	0.957128	0.722871	0.857888	0.791803	0.46464	0.275834	0.128366	0.619903	0.058531	0.226591	0.415857	0.465827	0.679175	0.077198	0.811074	0.587719	0.974196	0.968554	0.895912	0.307747	0.998181	0.00046006	0.547123	0.380539	0.897282	0.582861	0.77822	0.939797	0.0616037	0.841121	0.0886107	0.200313	0.948357	0.154592	0.905386
G0XWV5_197_15935	0.0086131	0.586436	0.973303	0.831059	0.854203	0.384931	0.498213	0.936755	0.278212	0.985776	0.534081	0.0353203	0.800347	0.901982	0.456463	0.813675	0.879451	0.125728	0.636262	0.660214	0.793791	0.9706	0.295027	0.101947	0.448698	0.584426	0.48008	0.186318	0.65039	0.497514	0.48598	0.960902	0.44531	0.938395	0.0986693	0.00133996	0.288097	0.431596	0.701269	0.433182	0.351146	0.4399	0.334117	0.0314855	0.0900877	0.483292	0.942359	0.25104	0.512075
G0XWV5_225_15936	0.05943	0.423678	0.773438	0.663698	0.354601	0.0556539	0.983606	0.783815	0.241527	0.891579	0.969776	0.571142	0.303796	0.32774	0.540441	0.718981	0.658738	0.882302	0.855019	0.828504	0.614325	0.0608098	0.880247	0.820167	0.544734	0.458792	0.929231	0.488635	0.958018	0.576235	0.873576	0.670894	0.130571	0.255242	0.621497	0.046116	0.442316	0.154611	0.53376	0.883134	0.070761	0.64478	0.0615337	0.273422	0.532406	0.784823	0.13311	0.331098	0.124286
G0XY00_113_15995	0.0517683	0.00355293	0.157199	0.198135	0.204464	0.753492	0.589613	0.929253	0.361506	0.14876	0.608401	0.671808	0.0332472	0.742733	0.987492	0.5514	0.592109	0.09856	0.834692	0.41804	0.157842	0.434064	0.318331	0.00838911	0.951222	0.0789832	0.378788	0.145114	0.90998	0.310984	0.169006	0.374151	0.92138	0.406661	0.205126	0.682047	0.5589	0.295552	0.582738	0.19728	0.860514	0.0409166	0.565236	0.900574	0.793106	0.373711	0.00961623	0.420655	0.272237
G0YLI0_1_16021	0.0280077	0.903609	0.849214	0.511046	0.812846	0.236156	0.868308	0.926142	0.527666	0.0967709	0.487236	0.971615	0.501026	0.92954	0.780552	0.494328	0.91413	0.742295	0.810087	0.0193857	0.404782	0.832039	0.650182	0.502081	0.783148	0.570239	0.855098	0.757933	0.744022	0.800645	0.471677	0.663147	0.327797	0.0193657	0.675021	0.970274	0.559111	0.516728	0.235939	0.441552	0.667862	0.554226	0.114519	0.881746	0.0368188	0.56075	0.925703	0.482672	0.190112
G1CS57_29_16063	0.775659	0.00454586	0.728921	0.498414	0.0318376	0.69325	0.188914	0.0319157	0.988336	0.64074	0.0919888	0.808438	0.550097	0.835869	0.839726	0.558658	0.0665957	0.83072	0.265214	0.655596	0.826283	0.962615	0.724153	0.0993254	0.23792	0.116153	0.712842	0.138642	0.863024	0.227464	0.769888	0.848348	0.877879	0.0840104	0.754093	0.390385	0.328182	0.291735	0.170975	0.648586	0.115137	0.089099	0.310594	0.816263	0.656101	0.195819	0.292576	0.0525511	0.0182002
G1CS57_57_16064	0.540539	0.145179	0.625514	0.2719	0.0695005	0.987397	0.312143	0.898198	0.562171	0.790847	0.14435	0.677139	0.105203	0.934046	0.839583	0.401589	0.0457191	0.950838	0.270549	0.0162957	0.622403	0.988236	0.176744	0.216138	0.4215	0.0357367	0.898621	0.531984	0.891916	0.963479	0.42262	0.166593	0.954199	0.606996	0.567876	0.989461	0.708766	0.205706	0.598085	0.432157	0.0360111	0.0451747	0.168606	0.179915	0.672507	0.360591	0.182454	0.708775	0.238677
G1CS58_29_16068	0.238117	0.446353	0.741469	0.524701	0.141945	0.217557	0.335926	0.776496	0.825863	0.199466	0.113591	0.839668	0.576162	0.465502	0.414853	0.26549	0.140083	0.412115	0.495618	0.561953	0.373123	0.468511	0.534445	0.288968	0.883498	0.0592107	0.478196	0.619644	0.888582	0.736954	0.396567	0.994798	0.299067	0.148215	0.615223	0.521162	0.20379	0.118911	0.410159	0.719997	0.904671	0.0549552	0.434154	0.729351	0.925299	0.495514	0.544552	0.732054	0.0789599
G1CS58_57_16069	3.35429e-08	0.282956	0.350512	0.501941	0.273458	0.299547	0.199548	0.105299	0.884042	0.852213	0.32537	0.992332	0.521634	0.274946	0.404081	0.678794	0.0421863	0.369824	0.0378595	0.14508	0.428187	0.763621	0.256279	0.973995	0.903406	0.767962	0.0354657	0.385655	0.411743	0.850207	0.388384	0.899023	0.730348	0.281978	0.921934	0.297575	0.513524	0.166596	0.398582	0.62702	0.928798	0.171765	0.0633125	0.0996614	0.635018	0.47318	0.260642	0.37281	0.937226
G1CS60_57_16074	0.571497	0.263771	0.975758	0.320379	0.480403	0.390164	0.388865	0.0528248	0.827983	0.91259	0.103856	0.74881	0.472749	0.817359	0.442869	0.950423	0.0803396	0.858283	0.0979883	0.645804	0.244798	0.304021	0.862774	0.680575	0.56943	0.0953376	0.54334	0.241507	0.739626	0.146168	0.851529	0.593566	0.747992	0.286936	0.26086	0.831017	0.858591	0.234599	0.148666	0.740873	0.438287	0.347711	0.0136306	0.391689	0.0398965	0.62516	0.468687	0.76963	0.536985
G1CS91_29_16079	0.00097865	0.703151	0.614613	0.536775	0.306396	0.641482	0.356144	0.154842	0.670722	0.490514	0.0662054	0.801579	0.543984	0.407769	0.628261	0.437766	0.319974	0.846707	0.218826	0.889226	0.872015	0.418917	0.825055	0.824199	0.97408	0.108403	0.497843	0.323409	0.809918	0.211084	0.952828	0.983827	0.382304	0.111295	0.781	0.971071	0.457689	0.487694	0.185077	0.312657	0.423717	0.0361328	0.928211	0.986712	0.853897	0.887743	0.680886	0.712753	0.36795
G1CS91_57_16080	0.0118035	0.078129	0.492814	0.34519	0.518614	0.561253	0.257824	0.717998	0.753336	0.778289	0.868422	0.867445	0.150441	0.240463	0.306904	0.594727	0.495651	0.178354	0.598018	0.693357	0.507792	0.583639	0.136177	0.0581388	0.827755	0.0347723	0.677188	0.392065	0.828789	0.0849535	0.451688	0.366108	0.657094	0.796622	0.292594	0.763565	0.523781	0.0180214	0.972848	0.861862	0.910092	0.0277605	0.182967	0.229085	0.125256	0.655467	0.927655	0.0462816	0.11019
G1CS95_57_16084	7.76344e-08	0.279458	0.768782	0.787108	0.659123	0.810659	0.163719	0.976955	0.621799	0.592952	0.404031	0.681026	0.597018	0.917406	0.611701	0.872606	0.0124661	0.651854	0.0831256	0.139584	0.895094	0.709982	0.747532	0.394896	0.87055	0.273344	0.33495	0.713378	0.387182	0.722859	0.34051	0.577593	0.735829	0.356	0.695595	0.896056	0.530086	0.310609	0.227236	0.969762	0.4097	0.057363	0.465532	0.698762	0.681938	0.32411	0.846959	0.0900246	0.596688
G1FBX9_253_16138	0.000318134	0.00276661	0.714282	0.944042	0.251306	0.063672	0.825054	0.572047	0.75666	0.268754	0.840582	0.0965551	0.663951	0.313463	0.0416008	0.162305	0.517577	0.656932	0.537052	0.231534	0.617741	0.704184	0.0578425	0.0410999	0.306831	0.929452	0.414254	0.0612173	0.0204173	0.922568	0.964076	0.0816715	0.999523	0.1242	0.755985	0.209118	0.878187	0.104025	0.674144	0.876766	0.905917	0.155147	0.700611	0.0579399	0.099356	0.912186	0.0952092	0.0596241	0.152457
G1FBY1_1_16146	0.289517	3.38193e-05	0.88129	0.710368	0.632137	0.351919	0.570854	0.0621623	0.699713	0.0134997	0.303179	0.820706	0.847073	0.507279	0.199543	0.858469	0.267979	0.797358	0.0885012	0.200574	0.665256	0.844077	0.601632	0.482316	0.980397	0.880367	0.814206	0.693138	0.060934	0.432163	0.568626	0.384963	0.438734	0.523778	0.231396	0.167895	0.262678	0.838594	0.675468	0.111144	0.636289	0.54291	0.167873	0.0871998	0.0185371	0.834335	0.0390583	0.653352	0.660317
G1FBY2_1_16152	0.324438	0.0765721	0.649234	0.0955473	0.563804	0.65759	0.367457	0.0891617	0.543579	0.047393	0.49549	0.982913	0.0493875	0.906277	0.505959	0.469439	0.700627	0.510027	0.103012	0.240269	0.152073	0.371621	0.932827	0.549034	0.191528	0.833248	0.716674	0.966658	0.808282	0.0373764	0.158427	0.333228	0.715952	0.0879062	0.350312	0.0969071	0.295897	0.294987	0.728974	0.107332	0.429275	0.538465	0.467063	0.365336	0.0924441	0.777353	0.107923	0.874024	0.588466
G3CKQ7_645_16203	0.087792	0.742808	0.473924	0.831276	0.705719	0.314361	0.589301	0.593315	0.9195	0.330767	0.163067	0.401353	0.711054	0.039977	0.0739533	0.279477	0.175356	0.0071709	0.320635	0.47695	0.567389	0.162208	0.0350244	0.851041	0.275603	0.361348	0.0137437	0.472332	0.167129	0.689145	0.359246	0.443083	0.522732	0.621518	0.67564	0.489462	0.244232	0.953528	0.464353	0.21857	0.377957	0.402105	0.633603	0.0953651	0.240751	0.960778	0.9268	0.257922	0.145222
G3CKQ7_673_16204	0.514418	0.0785261	0.161701	0.728237	0.550013	0.672102	0.423586	0.160745	0.707361	0.602728	0.484786	0.480062	0.654735	0.862217	0.657782	0.370902	0.896137	0.184842	0.78847	0.501238	0.496468	0.558619	0.336994	0.296208	0.811079	0.470981	0.149848	0.074885	0.908444	0.347039	0.521207	0.124023	0.564214	0.832763	0.0762753	0.640393	0.811572	0.537269	0.873284	0.0539881	0.372149	0.24545	0.315647	0.157532	0.0248824	0.640137	0.65812	0.547314	0.122994
G3CKQ7_729_16206	0.776513	0.00438334	0.639676	0.469154	0.329004	0.593261	0.107704	0.814238	0.000416681	0.479526	0.983832	0.273383	0.255259	0.522521	0.531306	0.691021	0.934516	0.696416	0.0561072	0.129704	0.468325	0.552631	0.221038	0.0159632	0.169742	0.234599	0.357568	0.226339	0.211988	0.805402	0.156191	0.194979	0.254825	0.410813	0.982576	0.789627	0.599629	0.549686	0.615124	0.744968	0.47154	0.596299	0.452274	0.156992	0.632473	0.329832	0.88048	0.934285	0.840607
G3CKQ7_757_16207	0.714007	0.066076	0.343024	0.748625	0.409835	0.567814	0.243924	0.538053	0.00199351	0.702134	0.729333	0.092046	0.488027	0.54615	0.770233	0.451083	0.879055	0.579026	0.0978802	0.173301	0.494343	0.548197	0.708038	0.0244198	0.281395	0.0679124	0.41456	0.415044	0.0746953	0.832152	0.204422	0.191177	0.489713	0.582836	0.659995	0.753585	0.550855	0.745984	0.245506	0.789314	0.752304	0.607339	0.577346	0.362273	0.87306	0.060936	0.88531	0.769078	0.47956
G3CKQ8_1_16210	1.86578e-10	0.508982	0.0906303	0.659483	0.282982	0.46601	0.895846	0.711898	0.078422	0.371767	0.129244	0.0761391	0.320949	0.254634	0.305922	0.160034	0.64699	0.366243	0.279874	0.264829	0.972184	0.282463	0.297925	0.00758716	0.503354	0.795656	0.484866	0.885813	0.76139	0.181635	0.301018	0.93371	0.112614	0.791288	0.215667	0.740174	0.306562	0.52678	0.933439	0.55155	0.292553	0.305461	0.428366	0.718574	0.78599	0.46141	0.584501	0.941132	0.479513
G3CKQ8_29_16211	4.1046e-16	0.0212094	0.0976677	0.940272	0.0613669	0.624516	0.556096	0.229392	0.0233551	0.389211	0.883713	0.65404	0.932028	0.461425	0.295834	0.770001	0.78036	0.455823	0.886752	0.689651	0.841074	0.138839	0.931243	0.00538948	0.755126	0.886053	0.16123	0.804029	0.97086	0.00334042	0.633399	0.988129	0.378569	0.472446	0.968413	0.5871	0.603543	0.315798	0.744035	0.140885	0.804509	0.539933	0.453855	0.862121	0.268025	0.667875	0.737161	0.909233	0.361383
G3CKQ8_309_16221	5.65084e-10	0.213131	0.751467	0.915526	0.729169	0.489242	0.478215	0.725331	0.123819	0.641685	0.82133	0.0804216	0.564929	0.784642	0.852792	0.227589	0.212302	0.0430995	0.952902	0.142641	0.247216	0.791694	0.543708	0.0769478	0.871666	0.0409765	0.985579	0.00831984	0.672212	0.598408	0.422039	0.908059	0.833102	0.30223	0.279564	0.713361	0.623803	0.727495	0.869254	0.0947029	0.568653	0.0436304	0.166824	0.0801114	0.146939	0.801763	0.100562	0.308096	0.992485
G3CKQ8_449_16226	9.85118e-12	0.525451	0.248589	0.106115	0.595493	0.256931	0.238468	0.286291	0.095671	0.0381687	0.349995	0.688539	0.142361	0.087331	0.0953621	0.22625	0.607372	0.536492	0.429065	0.590414	0.511726	0.966397	0.621809	0.236544	0.522986	0.139043	0.713934	0.175427	0.447756	0.163328	0.777414	0.833823	0.418444	0.251067	0.925092	0.445567	0.623258	0.896267	0.758856	0.877494	0.44573	0.884103	0.684584	0.633636	0.140375	0.33478	0.570754	0.583278	0.092948
G3CKQ8_477_16227	4.19813e-19	0.872437	0.661758	0.632479	0.834917	0.432518	0.100465	0.120299	0.393902	0.652695	0.49557	0.869832	0.530317	0.266871	0.0347323	0.459808	0.487485	0.643287	0.929437	0.928658	0.892481	0.667674	0.291362	0.748665	0.806049	0.271783	0.900371	0.308415	0.560104	0.713297	0.608397	0.933844	0.0746162	0.134731	0.41214	0.556003	0.769894	0.442425	0.714837	0.214315	0.280464	0.47918	0.19885	0.230598	0.787352	0.489543	0.953669	0.0753306	0.0957505
G3CKQ8_505_16228	4.58442e-21	0.453963	0.352493	0.114974	0.257693	0.0296653	0.678166	0.911346	0.205129	0.658828	0.765436	0.284037	0.044029	0.50105	0.856587	0.629764	0.678089	0.225848	0.75032	0.958768	0.701042	0.392348	0.15587	0.375807	0.0112683	0.376534	0.746512	0.664888	0.984332	0.684171	0.411948	0.577348	0.244034	0.299517	0.384618	0.697018	0.879593	0.584221	0.730818	0.525664	0.330521	0.174077	0.884469	0.506008	0.97462	0.849021	0.646824	0.321928	0.983082
G3CKQ8_533_16229	1.23396e-12	0.286074	0.0683445	0.578475	0.373198	0.468466	0.588701	0.188994	0.385746	0.133355	0.480566	0.719888	0.130234	0.0476982	0.305916	0.65755	0.0329567	0.604731	0.613314	0.18368	0.917731	0.021217	0.844907	0.316239	0.123843	0.604571	0.756716	0.818699	0.767199	0.521708	0.946359	0.999779	0.411197	0.659346	0.966256	0.230361	0.830707	0.366705	0.449078	0.370685	0.576931	0.866839	0.99169	0.614943	0.737038	0.227537	0.405687	0.536097	0.79674
G3CKQ8_561_16230	1.69804e-06	0.0989152	0.464794	0.784928	0.485317	0.648013	0.382612	0.706389	0.0494127	0.311324	0.189528	0.0219811	0.316121	0.244086	0.145924	0.958817	0.646146	0.818862	0.874181	0.125456	0.689233	0.2427	0.504031	0.671676	0.258134	0.245889	0.874401	0.310662	0.677042	0.72443	0.338588	0.934114	0.287484	0.308789	0.731993	0.851709	0.350441	0.447635	0.458281	0.782387	0.38447	0.422874	0.494289	0.997354	0.126162	0.911458	0.698586	0.727142	0.568914
G3CKQ8_57_16212	1.06461e-16	0.00494381	0.20369	0.251823	0.561597	0.213278	0.00167731	0.897437	0.275267	0.84932	0.99735	0.211768	0.326704	0.536838	0.107322	0.326833	0.743089	0.26008	0.896884	0.334514	0.591535	0.583525	0.99264	0.227778	0.347765	0.638355	0.587336	0.0746944	0.466108	0.00011234	0.658183	0.223723	0.117921	0.107261	0.263532	0.547134	0.130772	0.283614	0.605162	0.385213	0.817492	0.128324	0.792089	0.85464	0.0774952	0.993237	0.554236	0.156014	0.212934
G3CKQ8_589_16231	4.45462e-12	0.0471422	0.578316	0.835182	0.800281	0.15247	0.745854	0.0551616	0.234216	0.250248	0.891824	0.365421	0.361205	0.169204	0.288381	0.00890561	0.0842358	0.280219	0.271016	0.120857	0.264372	0.10025	0.662312	0.259639	0.526454	0.0883861	0.260058	0.413247	0.453785	0.946181	0.785853	0.768454	0.806614	0.343455	0.463823	0.911033	0.805768	0.986557	0.209526	0.617089	0.0286126	0.688651	0.744589	0.156229	0.558651	0.357812	0.364397	0.963941	0.474555
G3CKQ8_617_16232	8.81672e-06	0.646477	0.134678	0.541136	0.542351	0.183702	0.37714	0.0538404	0.520071	0.991052	0.324637	0.540298	0.572693	0.926468	0.195773	0.0651078	0.413085	0.784918	0.126726	0.0447678	0.502768	0.389608	0.738671	0.0823983	0.137942	0.547079	0.071329	0.00550126	0.41403	0.771689	0.250476	0.184464	0.348408	0.233576	0.935641	0.361094	0.558438	0.127645	0.141062	0.334252	0.101451	0.595135	0.593421	0.112018	0.86447	0.650946	0.79906	0.780508	0.274914
G3CKQ8_645_16233	0.00475203	0.186331	0.117647	0.980135	0.257441	0.280286	0.438336	0.278107	0.135401	0.941954	0.133013	0.558523	0.283899	0.462021	0.0264444	0.606023	0.239879	0.6614	0.901158	0.159543	0.642457	0.0261276	0.724209	0.178591	0.590049	0.941824	0.977793	0.0263915	0.997155	0.805416	0.491216	0.479757	0.932679	0.630018	0.739487	0.482091	0.893249	0.870265	0.168499	0.112097	0.306113	0.705271	0.24721	0.0385675	0.112961	0.566498	0.230789	0.519315	0.986749
G3CKQ8_673_16234	0.731997	0.00359894	0.364453	0.857588	0.807228	0.615233	0.963939	0.341053	0.670547	0.538724	0.412492	0.247171	0.317484	0.89777	0.61821	0.82946	0.131514	0.849784	0.696993	0.980369	0.50739	0.913645	0.376064	0.64928	0.871664	0.983054	0.186897	0.130159	0.770868	0.851703	0.29119	0.324329	0.864793	0.411191	0.443112	0.496385	0.726764	0.191176	0.715154	0.816403	0.684225	0.992641	0.653494	0.0818896	0.657573	0.453851	0.293137	0.283269	0.921802
G3CKQ8_701_16235	2.85994e-07	0.121753	0.347378	0.454968	0.772492	0.160531	0.665228	0.0481695	0.408517	0.466263	0.668719	0.213675	0.734089	0.455524	0.897932	0.410054	0.0744966	0.320214	0.641989	0.294416	0.544294	0.987251	0.504719	0.577595	0.530079	0.767792	0.145175	0.0830372	0.910545	0.818963	0.381757	0.922862	0.691447	0.523968	0.471387	0.728324	0.605956	0.0842294	0.851441	0.981736	0.121986	0.622617	0.967404	0.544887	0.677939	0.504439	0.261106	0.73881	0.26241
G3CKQ8_757_16237	0.0462492	0.411285	0.857246	0.24672	0.577379	0.18201	0.455704	0.102817	0.306808	0.253629	0.536186	0.144575	0.162852	0.708597	0.498779	0.243945	0.246224	0.220271	0.93502	0.439821	0.795839	0.273578	0.590394	0.096963	0.938805	0.2877	0.961944	0.0040988	0.899513	0.495284	0.0224249	0.213739	0.0200442	0.463959	0.736755	0.303144	0.764308	0.814343	0.000737896	0.570056	0.305319	0.586119	0.497708	0.558069	0.993419	0.782888	0.101107	0.813368	0.394
G3FFT3_1_16293	1.46671e-05	0.0272971	0.0100032	0.513438	0.333756	0.59549	0.893716	0.86884	0.89603	0.928717	0.273321	0.0535936	0.559293	0.23799	0.855193	0.589326	0.125287	0.248892	0.150153	0.15237	0.519757	0.0472563	0.835048	0.700943	0.787126	0.563084	0.921209	0.349969	0.477759	0.658929	0.578207	0.000356469	0.345158	0.315214	0.444279	0.554706	0.75817	0.212885	0.89909	0.232823	0.6843	0.00403039	0.681176	0.81103	0.735119	0.466481	0.0509595	0.876438	0.371706
G3GDY0_141_16324	0.122939	0.000236815	0.0641708	0.183275	0.491069	0.616854	0.331737	0.106989	0.611893	0.855806	0.617945	0.121756	0.0863921	0.120916	0.569157	0.0399633	0.265852	0.559075	0.0590875	0.222517	0.484111	0.0205581	0.86097	0.56392	0.718994	0.103279	0.329644	0.158934	0.68424	0.656917	0.224994	0.0704999	0.754136	0.61262	0.34319	0.0882103	0.0494938	0.0621233	0.122589	0.477276	0.822596	0.274283	0.632592	0.0944224	0.063407	0.840733	0.213223	0.203982	0.600009
G3GDY0_85_16322	3.8746e-12	0.429049	0.723864	0.905513	0.620844	0.875401	0.152846	0.847066	0.434072	0.572929	0.605383	0.579757	0.268823	0.907778	0.327306	0.335033	0.555594	0.832445	0.756961	0.89143	0.0613333	0.479765	0.00786097	0.378089	0.627228	0.528299	0.47646	0.161594	0.472742	0.361265	0.91057	0.269844	0.546853	0.803914	0.497842	0.878348	0.226427	0.135637	0.258832	0.526013	0.283514	0.807552	0.348204	0.277711	0.016275	0.245811	0.893283	0.38864	0.98917
G3K1W7_1177_16368	6.4364e-13	0.0756111	0.315752	0.374595	0.812598	0.176626	0.783445	0.490952	0.281562	0.75148	0.19621	0.192143	0.445785	0.113164	0.511196	0.715533	0.983782	0.896269	0.0590818	0.261891	0.232299	0.088909	0.288404	0.377145	0.569356	0.497731	0.273279	0.176564	0.201232	0.580239	0.119721	0.850492	0.0598074	0.409419	0.145368	0.335084	0.858557	0.327479	0.310879	0.473309	0.341645	0.715172	0.0474653	0.916336	0.315027	0.338183	0.0686721	0.678665	0.562424
G3K1W7_281_16336	0.00159764	0.818199	0.12267	0.154	0.224752	0.333205	0.203941	0.480508	0.236457	0.185763	0.960648	0.961208	0.0559765	0.340448	0.727241	0.333663	0.58983	0.105871	0.580554	0.612136	0.109814	0.724636	0.0429872	0.774181	0.115264	0.0652732	0.210399	0.499838	0.594398	0.588571	0.64437	0.312706	0.0682865	0.154967	0.52439	0.808252	0.103608	0.315858	0.087487	0.096128	0.332282	0.672725	0.38378	0.123702	0.564138	0.617458	0.00120812	0.0557113	0.150356
G3K1W7_309_16337	0.0125889	0.48929	0.144089	0.167651	0.620346	0.0590632	0.900505	0.0371713	0.517897	0.193038	0.936754	0.818564	0.265406	0.302547	0.876149	0.0261708	0.570155	0.288869	0.292652	0.24574	0.24561	0.507154	0.94024	0.945997	0.832159	0.279304	0.395102	0.269309	0.39497	0.0375664	0.752605	0.155066	0.0253008	0.120917	0.26313	0.272247	0.498132	0.189073	0.127007	0.67725	0.790968	0.326741	0.566779	0.134813	0.971244	0.807741	0.00088424	0.365623	0.746084
G3KH78_1_16442	0.0529094	4.64507e-05	0.358862	0.645672	0.734022	0.385716	0.790036	0.537368	0.0298147	0.135321	0.206962	0.145806	0.466714	0.495877	0.978728	0.74213	0.587303	0.95233	0.874738	0.49855	0.433396	0.0917842	0.896192	0.116614	0.0790862	0.304567	0.360658	0.894537	0.0433625	0.0423423	0.598406	0.619183	0.0105244	0.125014	0.510582	0.50294	0.157759	0.223565	0.113655	0.708533	0.345775	0.237471	0.954133	0.693278	0.600737	0.930416	0.690671	0.470992	0.220608
G3M3C8_1_92857	0.10065	0.00011096	0.567555	0.702569	0.610298	0.762086	0.0900189	0.477659	0.447016	0.420135	0.450147	0.220103	0.0800338	0.795743	0.515583	0.919337	0.773438	0.419276	0.211945	0.469554	0.703592	0.0260988	0.597351	0.563295	0.33299	0.736265	0.829999	0.0480456	0.23679	0.0956104	0.0367091	0.670032	0.00685714	0.380275	0.819319	0.074152	0.178093	0.204634	0.0988893	0.00586722	0.002866	0.692997	0.964194	0.0240624	0.915373	0.250607	0.786041	0.816298	0.861855
G3M3C8_29_92858	0.0165468	2.58671e-06	0.814289	0.53465	0.430157	0.128249	0.37863	0.850167	0.292975	0.330332	0.373535	0.31069	0.636732	0.481832	0.0761213	0.768072	0.712352	0.945239	0.352042	0.545118	0.767388	0.0606888	0.470394	0.45833	0.927133	0.309111	0.577331	0.58233	0.423774	0.0280291	0.278709	0.20134	0.0893512	0.168619	0.964736	0.0404219	0.0398863	0.938774	0.722285	0.109441	0.00385641	0.345897	0.781492	0.524511	0.801647	0.938647	0.942955	0.845134	0.994796
G3M3C8_505_92860	2.23362e-14	0.0103811	0.782432	0.428143	0.385561	0.583843	0.418169	0.79009	0.734775	0.691748	0.532231	0.590063	0.143732	0.828324	0.802611	0.413382	0.541043	0.970125	0.537334	0.719719	0.131532	0.0510155	0.885641	0.830805	0.189443	0.412293	0.597036	0.68429	0.627004	0.602575	0.216849	0.1028	0.0896101	0.5848	0.023801	0.966236	0.0356955	0.883553	0.603379	0.66425	0.00137338	0.773401	0.753554	0.875593	0.77951	0.841778	0.859418	0.363529	0.223435
G3M3D0_1_92823	0.603862	0.0438513	0.953914	0.313408	0.166404	0.680095	0.298061	0.312809	0.29868	0.696982	0.263335	0.60152	0.377633	0.134884	0.940809	0.927648	0.924572	0.756453	0.83943	0.288524	0.804974	0.371746	0.429801	0.765082	0.769096	0.928387	0.911429	0.266128	0.0986491	0.0815234	0.26627	0.791329	0.323464	0.650136	0.456773	0.872456	0.774682	0.422961	0.695708	0.614063	0.21287	0.944231	0.255189	0.886441	0.086844	0.98419	0.25718	0.118472	0.750625
G3M3D0_29_92824	0.0931249	0.568214	0.448124	0.91591	0.481367	0.648528	0.161887	0.921663	0.961084	0.847763	0.971077	0.447735	0.943947	0.104359	0.148813	0.507993	0.0263876	0.917667	0.707563	0.502819	0.217364	0.588888	0.430339	0.283083	0.284493	0.401748	0.782826	0.435456	0.8635	0.477108	0.316141	0.0737024	0.092485	0.188536	0.783094	0.16741	0.270169	0.0957593	0.804067	0.743365	0.579372	0.997647	0.0661297	0.397664	0.0769562	0.407424	0.103128	0.0682387	0.0356156
G3M3D0_57_92825	0.163255	0.594025	0.706659	0.816564	0.828048	0.8756	0.192663	0.82176	0.849893	0.223877	0.612265	0.139495	0.88938	0.21483	0.217003	0.299628	0.313306	0.875128	0.452107	0.31018	0.149953	0.699977	0.471098	0.526388	0.17439	0.414294	0.669613	0.934917	0.966686	0.596921	0.901752	0.143025	0.0256302	0.289091	0.408495	0.00481843	0.216636	0.272224	0.700225	0.861165	0.616782	0.896501	0.000411525	0.435527	0.0204373	0.216633	0.182088	0.167807	0.179798
G3MDD8_1_16472	0.319184	0.00278318	0.376765	0.548183	0.00515284	0.274814	0.24772	0.351186	0.0404665	0.0957412	0.75835	0.528112	0.854361	0.457609	0.424798	0.461726	0.249434	0.98066	0.952881	0.762395	0.343558	0.203154	0.20065	0.109762	0.668668	0.404312	0.346903	0.720812	0.221988	0.110927	0.812908	0.558214	0.188859	0.560901	0.23468	0.954625	0.503128	0.671023	0.73732	0.744168	0.301455	0.141407	0.84121	0.807258	0.2151	0.410909	0.783845	0.922408	0.848383
G3MDD8_85_16475	0.298713	0.0258769	0.893441	0.366257	0.265029	0.0703215	0.720899	0.977606	0.400796	0.160186	0.357016	0.466042	0.761096	0.000451174	0.00871694	0.294984	0.350013	0.237372	0.708813	0.907098	0.56157	0.0383146	0.112748	0.973689	0.798627	0.721781	0.206566	0.558231	0.239223	0.670926	0.729799	0.44198	0.0320391	0.378975	0.278136	0.713059	0.127184	0.169129	0.353492	0.925396	0.346667	0.0437279	0.153689	0.047561	0.990216	0.442309	0.848226	0.449065	0.926754
G5D5D9_1_16535	8.00279e-22	0.902514	4.40777e-13	0.428727	0.0569825	0.275181	0.354326	0.0137719	0.328793	0.594516	0.300211	0.599484	0.253252	0.616749	0.208913	0.0410981	0.590928	0.656895	0.277578	0.862742	0.366611	0.559694	0.28932	0.260871	0.85766	0.598503	0.844845	0.837489	0.4579	0.76356	0.775491	0.512315	0.320982	0.157107	0.280321	0.495323	0.924083	0.862697	0.139809	0.310264	0.493602	0.696585	0.353015	0.636135	0.181862	0.0412457	0.916407	0.272025	0.830188
G5D5D9_1233_16579	1.02186e-17	0.878634	0.00109581	0.0252118	0.218093	0.438016	0.178216	0.840892	0.838313	0.425939	0.463658	0.629412	0.241798	0.245681	0.672102	0.313575	0.49797	0.0428943	0.76028	0.937876	0.562665	0.749139	0.0297958	0.706431	0.069254	0.789905	0.0337542	0.00229503	0.154755	0.443605	0.0754543	0.396933	0.377179	0.238489	0.802172	0.575327	0.442446	0.482623	0.502661	0.633771	0.441545	0.263413	0.199462	0.934011	0.741686	0.970514	0.525082	0.512712	0.70929
G5D5D9_1261_16580	1.36229e-11	0.584555	0.00064909	0.0531708	0.1698	0.843817	0.808083	0.951026	0.874593	0.755365	0.716015	0.644859	0.146306	0.0208009	0.333871	0.493182	0.485874	0.101884	0.963907	0.652536	0.586311	0.764529	0.0466123	0.730909	0.253469	0.89518	0.0741614	0.0906199	0.10414	0.693268	0.0429217	0.0972052	0.295963	0.195277	0.411396	0.769934	0.173169	0.558665	0.926955	0.671716	0.568758	0.948217	0.305522	0.877177	0.477281	0.15957	0.238981	0.1882	0.698802
G5D5D9_1429_16586	0.000287961	0.515959	4.13708e-05	0.262893	0.58891	0.122351	0.319145	0.00927914	0.280013	0.473937	0.29361	0.946978	0.605024	0.27375	0.315764	0.00433661	0.717994	0.585215	0.254085	0.847209	0.359192	0.458123	0.207519	0.207481	0.0181802	0.783994	0.987105	0.382732	0.492529	0.887514	0.932772	0.189161	0.494891	0.408278	0.624037	0.470732	0.482976	0.676688	0.859616	0.251394	0.846842	0.727029	0.863947	0.379556	0.835543	0.134738	0.636321	0.81501	0.402408
G5D5D9_1457_16587	0.000806957	0.909585	4.87148e-06	0.0275772	0.98918	0.0252524	0.729276	0.024523	0.92925	0.161238	0.134778	0.417986	0.0747118	0.321617	0.267314	0.00301878	0.285087	0.743069	0.194076	0.731815	0.576691	0.27018	0.0901541	0.45135	0.402593	0.921053	0.909515	0.208588	0.923657	0.393131	0.976849	0.419309	0.399474	0.68213	0.66259	0.983108	0.722849	0.351135	0.343197	0.213932	0.243436	0.672418	0.308165	0.994016	0.476576	0.161546	0.825934	0.913619	0.207519
G5D5D9_1709_16596	3.97281e-21	0.403107	5.39413e-06	0.0220723	0.0576294	0.207244	0.981724	0.60234	0.137507	0.922926	0.664627	0.11999	0.0627576	0.631945	0.980506	0.0042488	0.128536	0.522309	0.664237	0.740701	0.275028	0.338226	0.479728	0.100512	0.12579	0.401778	0.175761	0.0193796	0.382255	0.293932	0.863192	0.300177	0.787824	0.831939	0.301147	0.262319	0.95071	0.213084	0.91457	0.400507	0.420772	0.423812	0.820259	0.760852	0.207883	0.580168	0.540025	0.193011	0.786447
G5D5D9_1737_16597	6.57007e-21	0.224449	1.63161e-05	0.0526343	0.348937	0.542737	0.605963	0.842107	0.61179	0.776446	0.392226	0.368125	0.0676037	0.343648	0.912154	0.0628677	0.579314	0.969739	0.871488	0.908332	0.413465	0.399765	0.983164	0.0150129	0.676673	0.156304	0.191962	0.0305337	0.947898	0.870705	0.864247	0.124089	0.460333	0.542342	0.713626	0.72039	0.881046	0.929469	0.674304	0.271237	0.226054	0.889189	0.795172	0.974109	0.867483	0.584472	0.960554	0.275371	0.215003
G5D5D9_1821_16600	0.000170623	1.53807e-05	0.000311344	0.761086	0.734059	0.682788	0.265228	0.207789	0.314178	0.446271	0.850473	0.689848	0.479558	0.680266	0.413843	0.07474	0.577939	0.505714	0.641604	0.443905	0.054463	0.280784	0.0937855	0.279811	0.596792	0.331757	0.438492	0.22688	0.846503	0.107389	0.942552	0.0593479	0.206919	0.415139	0.20906	0.374935	0.0635053	0.825366	0.0622337	0.909365	0.0534587	0.752268	0.615311	0.221323	0.628741	0.820572	0.0721583	0.477729	0.0759373
G5D5D9_1849_16601	1.72715e-07	0.00019516	3.60467e-05	0.455919	0.28191	0.959439	0.54753	0.257327	0.420561	0.384986	0.892395	0.673941	0.212825	0.816477	0.326896	0.450123	0.955489	0.403795	0.067757	0.649245	0.464654	0.883963	0.768051	0.0139286	0.835513	0.266695	0.0743225	0.433561	0.4426	0.324217	0.0785752	0.663884	0.136883	0.847889	0.870492	0.111817	0.231075	0.939045	0.00264397	0.834086	0.934085	0.953807	0.952655	0.643901	0.314151	0.983616	0.122489	0.742274	0.921168
G5D5D9_197_16542	0.309262	3.57215e-05	0.00425801	0.933749	0.547927	0.906877	0.704019	0.850202	0.0616017	0.737994	0.0910732	0.556021	0.890739	0.734451	0.482805	0.973906	0.308032	0.277132	0.123623	0.913859	0.982378	0.482583	0.386823	0.929256	0.378578	0.499503	0.746284	0.210185	0.172765	0.0180525	0.160785	0.78328	0.686684	0.341714	0.0145602	0.209637	0.52378	0.592859	0.406449	0.247981	0.870454	0.142197	0.809079	0.807147	0.898991	0.188476	0.915856	0.201901	0.720795
G5D5D9_29_16536	7.02823e-28	0.0212854	3.28294e-10	0.1868	0.372683	0.0736861	0.997915	0.0120034	0.113364	0.564308	0.719416	0.103151	0.62865	0.159112	0.792517	0.851432	0.66286	0.705318	0.121504	0.733596	0.904275	0.23179	0.37532	0.185764	0.845677	0.610123	0.41095	0.979919	0.632724	0.343119	0.29088	0.621683	0.894858	0.187883	0.574206	0.733098	0.988477	0.206789	0.0663609	0.0694	0.320109	0.608048	0.549459	0.157393	0.462893	0.882713	0.586235	0.975118	0.595364
G5D5D9_533_16554	0.00239689	0.037676	0.171514	0.138861	0.0148851	0.738481	0.825626	0.0340316	0.101924	0.910582	0.26827	0.135864	0.0155115	0.652532	0.613301	0.607316	0.650934	0.70713	0.165921	0.505748	0.509588	0.149687	0.713039	0.922499	0.446517	0.962246	0.876699	0.0393893	0.75162	0.78912	0.2372	0.218877	0.617724	0.0560613	0.428485	0.181892	0.610198	0.648595	0.739694	0.149249	0.11298	0.587437	0.85679	0.0655248	0.267187	0.627461	0.458665	0.136635	0.498725
G5D5D9_561_16555	0.00284347	0.00204984	0.0122219	0.339022	0.224439	0.595044	0.959121	0.0984666	0.0175881	0.571595	0.565323	0.119481	0.0952079	0.816438	0.616172	0.836764	0.843088	0.417028	0.650663	0.868221	0.588814	0.147842	0.529991	0.79575	0.289585	0.597456	0.954774	0.222628	0.88529	0.601188	0.382568	0.331682	0.325709	0.117117	0.864653	0.356204	0.735471	0.612676	0.778351	0.818971	0.0856747	0.683284	0.981314	0.196695	0.51155	0.117596	0.587178	0.0726127	0.212055
G5D5D9_57_16537	3.15823e-06	0.125904	2.95888e-05	0.0188854	0.904135	0.254862	0.156751	0.00252505	0.601296	0.119798	0.648526	0.139131	0.0261586	0.362767	0.802225	0.939528	0.804362	0.930047	0.451545	0.124386	0.589359	0.777955	0.315002	0.0836724	0.454834	0.619602	0.193119	0.336606	0.834822	0.047225	0.757462	0.179499	0.899764	0.757906	0.557482	0.107723	0.747835	0.956235	0.233077	0.560473	0.170949	0.977172	0.626643	0.226924	0.5722	0.333291	0.231149	0.250071	0.0187427
G5D5D9_813_16564	0.00126885	0.503097	0.394811	0.154479	0.0502434	0.672304	0.297042	0.97529	0.152769	0.420549	0.442179	0.534524	0.341784	0.807812	0.974658	0.303732	0.510789	0.758154	0.17617	0.553132	0.373942	0.869102	0.56488	0.809253	0.310587	0.20238	0.347208	0.400151	0.783668	0.176847	0.0166389	0.534847	0.815362	0.536147	0.168251	0.191839	0.866886	0.427691	0.152228	0.0623786	0.476588	0.771415	0.649548	0.309561	0.370089	0.526803	0.861709	0.840233	0.997065
G5D5D9_841_16565	0.0218488	0.519004	0.255704	0.11966	0.92608	0.552838	0.332264	0.679847	0.883747	0.117518	0.239473	0.3318	0.142112	0.499025	0.639495	0.378583	0.340481	0.495987	0.531654	0.20901	0.653446	0.978783	0.605839	0.983172	0.343179	0.0740574	0.0422542	0.180573	0.243373	0.229003	0.0187037	0.210864	0.721625	0.231472	0.802111	0.526474	0.684636	0.969429	0.482162	0.349366	0.263024	0.215404	0.732751	0.974688	0.776736	0.482949	0.69065	0.941581	0.92528
G5D5D9_981_16570	1.5672e-05	0.233971	0.00936661	0.16922	0.0671725	0.579796	0.803415	0.506408	0.125993	0.609471	0.716851	0.270741	0.347127	0.516552	0.798957	0.539077	0.955462	0.497575	0.554391	0.558973	0.748376	0.975538	0.0901361	0.0143437	0.0383055	0.0762788	0.527592	0.305756	0.215347	0.640897	0.0636737	0.319128	0.363911	0.21839	0.397997	0.579761	0.549341	0.727541	0.668165	0.0504016	0.269289	0.769022	0.245466	0.937085	0.731645	0.217287	0.975603	0.561979	0.13558
G8E0Q7_29_16613	0.813731	0.960781	0.488845	0.302789	0.801366	0.671201	0.0375571	0.971503	0.816428	0.0643369	0.466304	0.075914	0.490776	0.502363	0.914272	0.614922	0.507667	0.0823141	0.88664	0.667188	0.580022	0.145455	0.00400138	0.966351	0.0409535	0.339088	0.589456	0.702348	0.131216	0.148882	0.362041	0.248305	0.570358	0.22699	0.0659132	0.739848	0.388743	0.497254	0.357407	0.915134	0.135815	0.861498	0.230517	0.0161412	0.00445779	0.980196	0.303579	0.0492337	0.576399
G8E0Q7_57_16614	1.01891e-08	0.294434	0.10274	0.096758	0.653259	0.985169	0.234876	0.141128	0.977264	0.0150694	0.701138	0.744748	0.0622111	0.0310033	0.305669	0.985129	0.255699	0.42525	0.848515	0.821645	0.629875	0.214981	0.154181	0.976563	0.560801	0.483403	0.941803	0.621994	0.360039	0.288132	0.483397	0.0677835	0.384377	0.0193009	0.974192	0.250295	0.33416	0.709964	0.71311	0.440573	0.65406	0.62258	0.621538	0.144043	0.354496	0.587894	0.53614	0.11687	0.718969
G8H3L3_113_16672	0.0599771	0.754069	0.165412	0.832295	0.498993	0.547621	0.327089	0.56894	0.535362	0.179429	0.815303	0.705348	0.471599	0.774806	0.241088	0.532808	0.880274	0.0805176	0.967772	0.68395	0.1253	0.227281	0.00131408	0.0526249	0.868628	0.640964	0.776327	0.384	0.632871	0.512544	0.684053	0.0169432	0.223603	0.855246	0.043959	0.374128	0.588716	0.836309	0.196581	0.54215	0.458	0.905445	0.38704	0.110868	0.00850809	0.660297	0.432474	0.286143	0.541253
G8H3L3_141_16673	1.71996e-22	0.551199	0.300196	0.94548	0.901612	0.188994	0.191468	0.581346	0.713092	0.194486	0.513812	0.209392	0.883019	0.0116496	0.150421	0.0395659	0.386548	0.982152	0.0265744	0.675749	0.994849	0.0258129	0.598813	0.980286	0.488175	0.561629	0.720714	0.303028	0.818299	0.942592	0.0395881	0.59748	0.419919	0.346055	0.414828	0.592889	0.592753	0.586528	0.309451	0.484659	0.508486	0.569317	0.973339	0.141166	0.283386	0.232162	0.527353	0.665795	0.636209
G8H3L3_169_16674	3.38112e-11	0.902051	0.563094	0.797465	0.228657	0.404344	0.209658	0.439748	0.825328	0.371517	0.485292	0.886853	0.62382	0.017737	0.510669	0.397571	0.23887	0.807614	0.0565989	0.54149	0.924798	0.000777251	0.959541	0.85599	0.790445	0.535526	0.576623	0.956589	0.807254	0.752444	0.766334	0.629309	0.404074	0.672134	0.52258	0.357237	0.392122	0.359995	0.280556	0.490261	0.582993	0.662929	0.898077	0.94735	0.0825024	0.914267	0.820702	0.310048	0.370912
G9G865_1_16896	0.0548586	0.330699	0.443194	0.771475	0.306478	0.659388	0.0269013	0.243614	0.695352	0.429677	0.172466	0.00830027	0.341723	0.649914	0.94953	0.240665	0.212431	0.673571	0.84736	0.0863581	0.571448	0.295799	0.193256	0.0268773	0.189702	0.277579	0.363633	0.609866	0.834776	0.424223	0.899563	0.537163	0.598718	0.428062	0.900218	0.251001	0.0264097	0.00392362	0.471117	0.326981	0.752404	0.856763	0.879487	0.669758	0.576267	0.699126	0.393443	0.451497	0.521971
G9M578_29_16984	6.34907e-15	0.853167	0.0500648	0.141072	0.653936	0.991367	0.65412	0.967531	0.563694	0.806653	0.509386	0.587299	0.976367	0.0862518	0.0907451	0.285052	0.160488	0.795151	0.788315	0.590419	0.081643	0.910023	0.437901	0.768723	0.157915	0.495211	0.503604	0.77356	0.887533	0.751748	0.861923	0.785168	0.354538	0.766883	0.125865	0.313777	0.863876	0.445078	0.287696	0.148932	0.323826	0.0994057	0.718941	0.867055	0.685822	0.179178	0.347034	0.00201134	0.0194278
G9M578_57_16985	1.3515e-05	0.15801	0.333739	0.162861	0.91481	0.30895	0.9755	0.42609	0.200287	0.510425	0.463878	0.859237	0.5657	0.484048	0.332525	0.371198	0.826722	0.565908	0.910792	0.417167	0.627571	0.748249	0.737126	0.549332	0.489358	0.942573	0.778074	0.107423	0.16625	0.81226	0.881837	0.975198	0.803186	0.84311	0.683861	0.26641	0.395525	0.156206	0.166936	0.159122	0.0462765	0.323092	0.820491	0.816892	0.31154	0.111366	0.667751	0.147723	0.0747936
H0PPF5_253_17024	0.931435	0.000380919	0.709451	0.703289	0.350212	0.124988	0.648734	0.0414044	0.938713	0.349056	0.905944	0.439202	0.868612	0.850943	0.555246	0.255698	0.396104	0.38601	0.874703	0.067949	0.546059	0.922824	0.0772236	0.41338	0.441481	0.427903	0.728706	0.804241	0.198097	0.24631	0.0639037	0.586432	0.423184	0.521561	0.817905	0.175399	0.508161	0.783013	0.814049	0.160391	0.961479	0.454161	0.0568302	0.000771645	0.00633904	0.626011	0.83739	0.869208	0.8947
H1ZYM0_1_114170	8.00648e-08	2.26072e-07	0.0118553	0.392969	0.569808	0.94746	0.582138	0.327914	0.288189	0.665642	0.64672	0.787604	0.838849	0.948103	0.690296	0.603023	0.818436	0.378602	0.584809	0.910778	0.597003	0.494436	0.349764	0.60461	0.749705	0.516515	0.834661	0.91878	0.494343	0.0542334	0.950173	0.464684	0.541631	0.0942272	0.543001	0.592006	0.467627	0.866732	0.888392	0.735572	0.850598	0.418086	0.958861	0.0543002	0.587317	0.288311	0.460561	0.477272	0.705164
H8PET1_1_95636	1.42828e-08	0.0544946	0.859395	0.213058	0.0198502	0.274714	0.633782	0.495376	0.571124	0.650613	0.871803	0.411722	0.139705	0.354893	0.580093	0.166501	0.98577	0.119831	0.985578	0.996628	0.233623	0.847886	0.545453	0.454364	0.0958612	0.763382	0.0767609	0.660553	0.655902	0.966031	0.492196	0.786227	0.999656	0.869511	0.443073	0.40474	0.0436285	0.154557	0.303017	0.18904	0.913518	0.309007	0.573399	0.631222	0.783121	0.892936	0.89206	0.179007	0.19843
H8PET1_281_95646	2.66415e-07	0.0408644	0.979785	0.266827	0.795455	0.562821	0.993884	0.59348	0.0272243	0.765502	0.236781	0.948404	0.379297	0.550486	0.111437	0.69109	0.935348	0.0459407	0.654821	0.736094	0.124447	0.564656	0.792476	0.858239	0.592071	0.862041	0.0333742	0.655481	0.583893	0.126338	0.367446	0.119694	0.975993	0.711344	0.0537789	0.341842	0.143983	0.658317	0.863538	0.761172	0.294835	0.739961	0.330857	0.441601	0.682219	0.656486	0.464463	0.330329	0.269345
I0B7A8_29_96094	0.739599	5.57718e-13	0.867666	0.849062	0.129748	0.402482	0.344773	0.927303	0.0471527	0.370871	0.481017	0.18771	0.604647	0.560419	0.24681	0.617779	0.242196	0.566294	0.703724	0.0884634	0.251758	0.0255389	0.522842	0.923962	0.993517	0.863329	0.847709	0.286673	0.222409	0.0665604	0.448279	0.0968846	0.0232871	0.339485	0.764746	0.0448926	0.0581655	0.744216	0.287668	0.0263768	0.00630504	0.302831	0.601154	0.234694	0.411433	0.946127	0.4225	0.505713	0.7995
I0B7A8_505_96099	3.35764e-09	0.0450818	0.386915	0.660356	0.152087	0.866998	0.818219	0.351324	0.900886	0.545695	0.249686	0.858109	0.35785	0.657277	0.866116	0.526789	0.704476	0.824126	0.855845	0.745751	0.21624	0.00599407	0.4605	0.477266	0.774692	0.225328	0.673335	0.58361	0.538393	0.3048	0.877785	0.149976	0.200849	0.363987	0.0279483	0.3859	0.263329	0.717926	0.386714	0.318829	0.0505331	0.625389	0.766511	0.668029	0.387021	0.927551	0.886833	0.407928	0.183099
I0B7A8_533_96100	4.92386e-20	2.79274e-12	0.812246	0.117844	0.658852	0.565249	0.895002	0.96929	0.952116	0.756707	0.622974	0.765753	0.163332	0.499292	0.829319	0.906734	0.59124	0.571773	0.556097	0.155668	0.0244208	0.692108	0.778513	0.412908	0.133663	0.477132	0.398144	0.561123	0.0709429	0.0639023	0.899208	0.149882	0.00311905	0.849148	0.0648755	0.35252	0.580074	0.791633	0.338617	0.595066	0.00384623	0.350673	0.796145	0.188502	0.25394	0.838673	0.877208	0.172753	0.837685
I1YLT4_1681_114347	0.000177858	0.867102	0.507534	0.587176	0.965548	0.767839	0.27508	0.35353	0.700991	0.657043	0.743463	0.890141	0.618015	0.384577	0.930042	0.373218	0.078486	0.572501	0.0572629	0.66531	0.94307	0.916307	0.746387	0.469475	0.212738	0.0117685	0.210804	0.0883272	0.0633818	0.408514	0.662641	0.197924	0.91962	0.00373267	0.585481	0.192944	0.333994	0.188861	0.87896	0.264106	0.687695	0.476403	0.803447	0.696403	0.848679	0.502286	0.392088	0.759113	0.73473
I1YLT4_869_114318	2.86255e-07	0.00911734	0.957271	0.133181	0.187968	0.950268	0.901316	0.670099	0.103137	0.184701	0.964859	0.745647	0.0162363	0.0226598	0.204735	0.060125	0.67502	0.177189	0.48154	0.134394	0.471185	0.415928	0.0525597	0.851207	0.249328	0.593046	0.511862	0.506883	0.166803	0.306858	0.235102	0.678203	0.156587	0.327375	0.137571	0.0322305	0.150591	0.0418617	0.10671	0.00169332	0.918444	0.00459913	0.372192	0.672924	0.192171	0.459652	0.199747	0.0862833	0.171109
I1YLT7_1681_114422	0.00731063	0.302316	0.243824	0.458297	0.604462	0.219908	0.174713	0.499396	0.260953	0.87374	0.819504	0.801639	0.147223	0.0919569	0.264349	0.605603	0.766082	0.598377	0.874929	0.544346	0.796823	0.896337	0.130129	0.186974	0.617244	2.20445e-05	0.0574782	0.406072	0.440474	0.490013	0.0823067	0.286039	0.724774	0.244895	0.849139	0.33284	0.331021	0.684267	0.331406	0.271845	0.769657	0.716863	0.556775	0.18028	0.632376	0.261118	0.867555	0.205538	0.442793
I1YLT7_1709_114423	0.0373203	0.453637	0.93012	0.871988	0.123842	0.381784	0.959807	0.788991	0.868011	0.214519	0.542026	0.450697	0.980176	0.482285	0.618896	0.807092	0.179532	0.0601703	0.280529	0.791158	0.101421	0.394171	0.918009	0.64399	0.787019	0.115106	0.424241	0.872509	0.194551	0.280179	0.316594	0.644092	0.874087	0.44801	0.414659	0.868291	0.0999686	0.92259	0.15177	0.0339288	0.781969	0.751075	0.569502	0.86312	0.804429	0.291973	0.693278	0.818603	0.495372
K9MY65_281_93991	2.05335e-08	1.16404e-06	0.865562	0.967877	0.823798	0.0552497	0.682856	0.942577	0.258052	0.341166	0.839619	0.568803	0.887699	0.77403	0.28348	0.672267	0.287961	0.713624	0.0679278	0.779012	0.210805	0.948978	0.838132	0.810319	0.816112	0.300144	0.798407	0.890616	0.333356	0.225283	0.0623493	0.234338	0.206371	0.460973	0.0511957	0.823583	0.441761	0.0198866	0.543976	0.16604	0.910813	0.894052	0.819091	0.895131	0.602201	0.0969428	0.939174	0.178617	0.168463
K9MY65_29_93982	5.20836e-13	0.0526057	0.163214	0.283265	0.0347312	0.828471	0.856405	0.169461	0.358445	0.604208	0.928106	0.152517	0.124056	0.478847	0.806964	0.286133	0.984368	0.138646	0.724348	0.883696	0.0549311	0.991182	0.888749	0.603469	0.20169	0.938819	0.280821	0.643508	0.164666	0.932611	0.449869	0.518506	0.883939	0.679779	0.784978	0.869583	0.112761	0.183761	0.925434	0.133039	0.705595	0.222698	0.169256	0.23701	0.354436	0.6434	0.690795	0.17198	0.373145
N0DLC0_1_94985	1.29165e-05	0.312205	0.111317	0.535119	0.418277	0.657681	0.708878	0.674131	0.139313	0.303642	0.876301	0.528204	0.316918	0.649446	0.516622	0.177904	0.0990869	0.485361	0.24655	0.71187	0.322665	0.0135453	0.0653118	0.4719	0.98297	0.576441	0.944928	0.705415	0.482688	0.6607	0.874684	0.912833	0.279111	0.040213	0.780309	0.306344	0.903292	0.759927	0.549706	0.0241853	0.382853	0.104253	0.971256	0.0304756	0.581969	0.219965	0.248319	0.0541236	0.134817
N0DLC0_29_94986	0.000101848	0.37058	0.13504	0.879406	0.790373	0.734328	0.744335	0.841644	0.0652268	0.211113	0.874749	0.73446	0.637338	0.901202	0.284704	0.267733	0.0863874	0.319304	0.421828	0.777148	0.32011	0.0257031	0.193348	0.403003	0.989365	0.310945	0.748982	0.947382	0.553531	0.72233	0.806424	0.969589	0.69125	0.0786891	0.839636	0.432233	0.74847	0.579738	0.50987	0.0713314	0.417261	0.160077	0.997726	0.0965332	0.465377	0.428409	0.413001	0.0754196	0.220964
O09645_1_95789	0.014159	0.17466	0.860155	0.0253673	0.76777	0.1949	0.290434	0.246624	0.199598	0.680247	0.139684	0.15573	0.0221423	0.429757	0.729454	0.263352	0.170196	0.542998	0.770023	0.271342	0.0908306	0.230773	0.142788	0.86813	0.929628	0.129114	0.298195	0.657205	0.918663	0.794124	0.127044	0.218619	0.193164	0.791217	0.0903239	0.378658	0.111779	0.328748	0.411727	0.190208	0.347091	0.971604	0.368903	0.709684	0.532761	0.63224	0.427809	0.0952331	0.294364
O09650_1_93488	0.378112	2.04851e-05	0.745393	0.116559	0.797263	0.128245	0.0483663	0.795076	0.477626	0.684191	0.398503	0.0132366	0.227714	0.676875	0.21841	0.0164611	0.137881	0.400513	0.163759	0.770507	0.177604	0.205143	0.471821	0.985522	0.744437	0.469872	0.187759	0.796918	0.684781	0.370593	0.194852	0.355109	0.538573	0.754834	0.727811	0.852047	0.0173654	0.0839014	0.557001	0.961549	0.259712	0.651438	0.383642	0.029179	0.363496	0.102816	0.182536	0.321169	0.689175
O09687_29_84171	0.276442	1.03542e-09	0.591878	0.78877	0.055082	0.966765	0.317848	0.43131	0.415802	0.0769372	0.599435	0.261129	0.769279	0.345701	0.781517	0.0144504	0.790911	0.952731	0.3788	0.93927	0.746864	0.559096	0.491895	0.805116	0.753827	0.898395	0.534221	0.99109	0.530034	0.787086	0.806652	0.236338	0.370656	0.655452	0.688287	0.840576	0.203008	0.954262	0.280762	0.372408	0.688761	0.194791	0.212594	0.229468	0.791815	0.369801	0.236979	0.639815	0.261911
O09802_1_17149	0.667896	0.129759	0.543017	0.238514	0.933919	0.860607	0.783027	0.938602	0.472004	0.544085	0.447003	0.643955	0.0861708	0.280674	0.209033	0.420019	0.868932	0.206238	0.335659	0.268856	0.0575163	0.649039	0.496625	0.0664365	0.416825	0.693808	0.285967	0.434377	0.675736	0.483817	0.947101	0.125453	0.835084	0.451962	0.515247	0.35083	0.908092	0.324815	0.31527	0.905954	0.764709	0.961417	0.843748	0.112924	0.430622	0.423441	0.331619	0.251694	0.252615
O09802_29_17150	0.272778	0.796098	0.461601	0.258806	0.234358	0.836492	0.780993	0.564768	0.0235659	0.502111	0.640652	0.431088	0.0526121	0.684211	0.159667	0.410485	0.977848	0.185623	0.250851	0.500484	0.25412	0.666976	0.274322	0.146029	0.0369582	0.25446	0.697645	0.231827	0.106869	0.838265	0.233325	0.208898	0.425108	0.813972	0.249092	0.215586	0.861495	0.568845	0.246809	0.300258	0.954627	0.972784	0.948895	0.691277	0.489822	0.533633	0.0319038	0.701312	0.824622
O09802_57_17151	0.451391	0.246767	0.328242	0.0196412	0.165582	0.0856267	0.377416	0.411441	0.000919972	0.0694663	0.718717	0.84725	0.00680181	0.379669	0.434791	0.531748	0.960267	0.636774	0.447699	0.123749	0.521683	0.336141	0.492356	0.524998	0.459131	0.903434	0.752779	0.0895889	0.0687079	0.433307	0.187238	0.0466995	0.957804	0.936027	0.725397	0.248632	0.0500422	0.283516	0.388071	0.198692	0.88939	0.540383	0.818767	0.151933	0.666875	0.522939	0.514235	0.551426	0.753659
O12392_1_17495	0.000167002	0.0472456	0.0881027	0.534796	0.501785	0.606336	0.436853	0.920728	0.540282	0.302542	0.846869	0.771517	0.559743	0.798145	0.798428	0.689226	0.279501	0.0318696	0.606022	0.16231	0.143908	0.742009	0.40132	0.489695	0.753099	0.492415	0.831846	0.889629	0.375622	0.459177	0.840309	0.394621	0.0603992	0.18029	0.748404	0.557692	0.271491	0.935383	0.233705	0.641442	0.441804	0.894633	0.407007	0.528262	0.59655	0.0382094	0.824136	0.420409	0.233383
O12792_673_17535	6.91771e-08	0.268729	0.371593	0.0622341	0.227293	0.674766	0.284426	0.620766	0.313191	0.811435	0.922424	0.708297	0.0291074	0.653302	0.970857	0.533931	0.637205	0.0022119	0.355846	0.613882	0.849	0.8928	0.819871	0.447121	0.010131	0.581119	0.0243757	0.572897	0.707925	0.0983966	0.535695	0.751325	0.587892	0.828901	0.403713	0.972551	0.354983	0.786724	0.164189	0.728785	0.403336	0.515591	0.281072	0.181383	0.233992	0.508526	0.602556	0.954996	0.767127
O36199_1_17590	1.69129e-05	0.00620001	0.0814268	0.521304	0.328249	0.283743	0.828416	0.236542	0.551459	0.572424	0.906851	0.977109	0.311805	0.00094474	0.0247276	0.0236254	0.708187	0.835707	0.373056	0.614829	0.156408	0.0370311	0.51361	0.378798	0.625282	0.984811	0.61971	0.746536	0.39425	0.745277	0.0292387	0.546692	0.00465985	0.651332	0.829882	0.953175	0.598468	0.471621	0.329558	0.207876	0.489955	0.212814	0.24723	0.0378889	0.0706124	0.152858	0.270885	0.886836	0.354177
O36433_113_83402	0.00228264	0.719701	0.346096	0.500558	0.271265	0.609876	0.47889	0.0756476	0.412518	0.84424	0.568282	0.90139	0.75404	0.947817	0.518718	0.685346	0.128184	0.20586	0.222336	0.730813	0.0227844	0.256482	0.021902	0.15349	0.859882	0.462828	0.286047	0.145957	0.688902	0.208566	0.229157	0.717947	0.0683507	0.831275	0.546164	0.907987	0.726631	0.680691	0.109003	0.747048	0.507739	0.948468	0.654784	0.400362	0.449032	0.624154	0.36119	0.981853	0.436545
O36433_1_83398	0.268318	2.85458e-05	0.837595	0.86243	0.392268	0.51465	0.0535804	0.587699	0.301672	0.418454	0.757762	0.504822	0.182368	0.91597	0.4481	0.728169	0.446426	0.917651	0.801409	0.373641	0.648355	0.0430785	0.145623	0.96138	0.821884	0.57159	0.946241	0.190138	0.235332	0.201654	0.308429	0.962622	0.00436524	0.517077	0.997566	0.159773	0.0736327	0.77843	0.188944	0.0382035	0.0239777	0.66238	0.934565	0.0616862	0.505174	0.227959	0.788622	0.864147	0.844965
O36433_29_83399	0.411631	8.31347e-09	0.867092	0.985979	0.405705	0.412168	0.214758	0.927334	0.259584	0.461084	0.325013	0.189431	0.520172	0.319763	0.109649	0.601025	0.295774	0.716948	0.454494	0.0510542	0.449802	0.0159213	0.299814	0.82684	0.946322	0.999119	0.640648	0.0947987	0.186485	0.0311317	0.659768	0.259102	0.0270419	0.391437	0.959678	0.0189713	0.0292204	0.71949	0.570153	0.0160664	0.0192192	0.712021	0.873397	0.260022	0.456668	0.96385	0.570017	0.692358	0.871961
O36433_533_83407	3.63558e-11	1.8329e-06	0.657364	0.467448	0.638978	0.567662	0.817755	0.907639	0.995161	0.420353	0.938702	0.992382	0.642388	0.837866	0.181381	0.161043	0.223754	0.170199	0.90083	0.66833	0.333985	0.125944	0.888918	0.297576	0.0541244	0.712499	0.347488	0.113473	0.863511	0.193102	0.79777	0.433355	0.00804823	0.348632	0.164516	0.078266	0.735579	0.366498	0.206735	0.377383	0.14919	0.786998	0.476697	0.702858	0.827247	0.948228	0.655322	0.377377	0.725249
O36433_85_83401	0.00052694	0.739038	0.608205	0.658154	0.533991	0.335005	0.910251	0.627572	0.531172	0.884426	0.561126	0.650031	0.444368	0.741948	0.272551	0.887422	0.816626	0.352823	0.140641	0.91069	0.222507	0.354007	0.0194622	0.444784	0.581335	0.75038	0.843117	0.019499	0.666888	0.116378	0.1675	0.526348	0.0380557	0.66017	0.45713	0.795609	0.160911	0.688043	0.329588	0.0693965	0.883183	0.138237	0.927977	0.645651	0.632741	0.737909	0.452697	0.298174	0.579038
O36484_1_114870	0.0555356	2.53681e-09	0.501581	0.649956	0.892992	0.694472	0.454976	0.478235	0.689112	0.12757	0.22032	0.714841	0.487264	0.71126	0.802316	0.841268	0.182185	0.494698	0.0905525	0.963482	0.563092	0.0705204	0.0350265	0.147289	0.481162	0.536467	0.700761	0.897351	0.375402	0.459215	0.589449	0.232371	0.739096	0.912375	0.531626	0.201967	0.601355	0.557663	0.599881	0.158394	0.652478	0.161989	0.617687	0.257327	0.629707	0.296412	0.174256	0.834543	0.468946
O36633_113_17599	0.105452	6.39658e-07	0.896379	0.252664	0.675809	0.232367	0.55209	0.608836	0.918728	0.200024	0.439038	0.287084	0.293337	0.443847	0.425369	0.937435	0.477043	0.254496	0.0305761	0.878547	0.29132	0.322445	0.940545	0.302741	0.732801	0.916918	0.894955	0.463428	0.120663	0.160438	0.771918	0.677623	0.0174424	0.871353	0.663027	0.928245	0.742965	0.522623	0.972785	0.365425	0.164223	0.846349	0.157001	0.0497151	0.189915	0.950838	0.656625	0.860994	0.802066
O36633_1_17595	0.642615	0.237213	0.0360261	0.0488739	0.875064	0.516574	0.253861	0.419019	0.632681	0.390478	0.799525	0.303567	0.2381	0.623033	0.575532	0.423413	0.794743	0.999538	0.303819	0.934645	0.929797	0.272786	0.495814	0.591661	0.803664	0.440976	0.547436	0.456827	0.823898	0.647329	0.391479	0.389102	0.365121	0.0950482	0.554688	0.390424	0.901716	0.624416	0.951038	0.523896	0.789581	0.455679	0.724284	0.93053	0.86616	0.977536	0.599952	0.0936307	0.786434
O36633_141_17600	0.0213247	0.000398297	0.211744	0.581837	0.638248	0.817828	0.701905	0.494065	0.663976	0.793303	0.127474	0.0128435	0.907263	0.0319814	0.908977	0.824693	0.33618	0.379828	0.0523113	0.842981	0.986749	0.123738	0.908729	0.898451	0.767013	0.862362	0.831506	0.698208	0.37658	0.282107	0.796737	0.460384	0.674147	0.691597	0.19363	0.115974	0.593298	0.266081	0.582143	0.568614	0.636899	0.786874	0.854443	0.073058	0.235476	0.366844	0.508035	0.632323	0.779626
O36633_169_17601	0.903399	0.00472049	0.61519	0.134082	0.575311	0.245357	0.123015	0.345934	0.356684	0.749384	0.90921	0.308701	0.339856	0.90403	0.49642	0.910054	0.0928897	0.447852	0.249988	0.654342	0.371401	0.42123	0.5233	0.469411	0.792231	0.902232	0.354036	0.407998	0.497077	0.0899302	0.0552182	0.187752	0.403038	0.832171	0.954782	0.201406	0.153262	0.736338	0.816427	0.160266	0.567145	0.493768	0.918918	0.299609	0.0929707	0.798734	0.489151	0.350554	0.0778769
O37061_85_17691	0.294041	0.828277	0.717113	0.488772	0.681509	0.579128	0.316752	0.894559	0.0735777	0.861599	0.334536	0.380994	0.793262	0.112624	0.0664219	0.538074	0.0070343	0.384488	0.25252	0.234953	0.883146	0.71521	0.0840717	0.728138	0.708552	0.302638	0.0121722	0.451877	0.944285	0.636759	0.390867	0.979265	0.6778	0.480141	0.341666	0.942467	0.335626	0.184811	0.670133	0.800874	0.849143	0.909732	0.921092	0.725885	0.538498	0.474018	0.529868	0.892282	0.258319
O39842_85_82953	0.000371722	0.00161213	0.0811577	0.181207	0.468119	0.427892	0.765621	0.518857	0.0350304	0.465386	0.612469	0.273355	0.279623	0.473636	0.927127	0.897545	0.372429	0.327072	0.937828	0.526963	0.0347586	0.314221	0.886626	0.990092	0.579232	0.666114	0.382398	0.12761	0.0860599	0.516051	0.564606	0.568969	0.162878	0.413529	0.39674	0.951992	0.579579	0.59471	0.887784	0.398057	0.624802	0.188906	0.820468	0.114521	0.664781	0.294557	0.20011	0.533227	0.618192
O39862_1_17734	0.200949	0.601276	0.0630658	0.603662	0.292793	0.473955	0.531854	0.440737	0.30639	0.598198	0.103425	0.385152	0.711164	0.461895	0.944843	0.927836	0.598045	0.0341685	0.319803	0.417912	0.541451	0.267152	0.720349	0.289701	0.0878621	0.23121	0.0468146	0.41881	0.137737	0.0835507	0.313746	0.858923	0.0625883	0.735662	0.014164	0.474265	0.981305	0.527275	0.802371	0.528829	0.0789396	0.461717	0.831277	0.606747	0.505883	0.681542	0.592795	0.994353	0.752099
O39927_2325_87744	0.541323	0.333392	0.351697	0.370473	0.26368	0.0753423	0.305685	0.691406	0.833484	0.0272302	0.482611	0.480413	0.240163	0.35703	0.209128	0.174543	0.778263	0.977551	0.783394	0.563444	0.52889	0.956799	0.739115	0.54524	0.399369	0.809043	0.00804183	0.906948	0.597879	0.0647475	0.104571	0.900716	0.760244	0.788474	0.277513	0.49697	0.890759	0.958947	0.277737	0.124384	0.724003	0.463638	0.0707477	0.901169	0.425912	0.121617	0.404395	0.0118986	0.0206278
O40619_533_18016	0.0258996	0.713135	0.380159	0.687093	0.289103	0.574306	0.464077	0.637899	0.801614	0.296558	0.0104703	0.265377	0.714255	0.522324	0.0203792	0.184372	0.673255	0.0179501	0.620259	0.153078	0.318589	0.895661	0.42617	0.55123	0.902951	0.259274	0.568866	0.576875	0.524375	0.940554	0.667233	0.232293	0.215609	0.577902	0.895685	0.514289	0.865422	0.603512	0.80322	0.349538	0.512543	0.848501	0.866118	0.846839	0.919778	0.0476242	0.817357	0.315232	0.2186
O40619_561_18017	0.906384	0.149408	0.112185	0.559045	0.530316	0.984823	0.625685	0.852297	0.662735	0.5874	0.0190972	0.230871	0.940107	0.737445	0.0904833	0.386648	0.650234	0.00335704	0.406274	0.369527	0.647922	0.411134	0.910366	0.645667	0.839947	0.523983	0.791514	0.409326	0.393486	0.72164	0.637801	0.179558	0.217744	0.395449	0.797867	0.467309	0.717387	0.792526	0.631132	0.74035	0.814745	0.605698	0.949963	0.638732	0.111322	0.0280562	0.893117	0.639157	0.834281
O40621_57_18038	0.293672	0.263461	0.5125	0.650952	0.464742	0.301466	0.747492	0.113859	0.682438	0.588472	0.700685	0.74251	0.671662	0.438087	0.60391	0.466555	0.967163	0.740878	0.777772	0.424809	0.292337	0.826007	0.52267	0.331796	0.0979461	0.540266	0.421206	0.122807	0.904053	0.476886	0.910839	0.485402	0.663705	0.855699	0.632141	0.876681	0.442261	0.40779	0.739293	0.882423	0.348776	0.807551	0.94544	0.861335	0.647018	0.935474	0.196003	0.5672	0.358781
O40875_281_93265	1.97613e-09	0.140947	0.828298	0.339077	0.77248	0.454801	0.971272	0.0273767	0.160121	0.256411	0.596189	0.503058	0.770626	0.524966	0.286925	0.215145	0.707906	0.189936	0.26149	0.649652	0.41909	0.885994	0.248804	0.827485	0.159301	0.895809	0.405715	0.786069	0.693054	0.356978	0.10203	0.197682	0.790857	0.979703	0.0594153	0.969692	0.754913	0.0495743	0.74685	0.0681005	0.967855	0.417259	0.375817	0.880398	0.737555	0.0512966	0.951828	0.365772	0.812327
O41798_897_18255	0.695944	3.00546e-09	0.703957	0.612649	0.281792	0.712838	0.486811	0.168412	0.653339	0.705031	0.0166783	0.0497362	0.823968	0.812384	0.509618	0.324196	0.702724	0.260645	0.677373	0.342837	0.0254354	0.279069	0.186728	0.904089	0.165502	0.612409	0.158596	0.603484	0.716001	0.0484058	0.894586	0.531783	0.47287	0.857203	0.883401	0.00930113	0.940938	0.834901	0.484093	0.474389	0.812652	0.660093	0.245075	0.633249	0.697163	0.52552	0.131088	0.983107	0.620173
O41798_925_18256	0.843444	5.3796e-05	0.778502	0.374883	0.106082	0.653975	0.637235	0.445101	0.187422	0.281513	0.0316717	0.106511	0.617508	0.789031	0.47418	0.382821	0.631281	0.744389	0.632393	0.206397	0.0411142	0.356608	0.688152	0.637447	0.834491	0.300257	0.0949587	0.684143	0.821897	0.096929	0.872932	0.463816	0.14188	0.530739	0.669838	0.485948	0.073202	0.581231	0.856796	0.420196	0.396659	0.70698	0.0249439	0.778621	0.362681	0.383033	0.00324782	0.854912	0.983335
O56303_393_18550	0.431062	0.00995431	0.403496	0.471976	0.638583	0.966553	0.840458	0.779368	0.122575	0.657251	0.308373	0.748067	0.969825	0.0487788	0.8218	0.531275	0.954907	0.0987129	0.284645	0.357733	0.585057	0.0483995	0.630911	0.0971449	0.925241	0.201522	0.539557	0.10644	0.452175	0.201788	0.585131	0.102518	0.890127	0.847979	0.928576	0.353316	0.356053	0.805236	0.672872	0.600567	0.701388	0.173172	0.791946	0.417171	0.787104	0.305812	0.458456	0.734885	0.448673
O56885_1_18602	7.71769e-09	0.00025088	0.0316416	0.479231	0.140876	0.0357745	0.688477	0.921583	0.451202	0.315169	0.79007	0.895502	0.525716	0.597879	0.991982	0.765883	0.404573	0.596523	0.46461	0.841624	0.74163	0.606273	0.941407	0.672425	0.571529	0.262145	0.308504	0.953931	0.483185	0.725585	0.80844	0.810147	0.693339	0.336178	0.813516	0.0219723	0.659855	0.904583	0.246872	0.328806	0.218319	0.0674559	0.209588	0.725752	0.548779	0.965022	0.394616	0.134502	0.715352
O56885_29_18603	1.11497e-08	6.46467e-05	0.106246	0.761585	0.0806043	0.0598263	0.414781	0.967097	0.294574	0.366934	0.455825	0.769739	0.73289	0.434002	0.342702	0.629111	0.493112	0.658299	0.686176	0.837578	0.639942	0.769886	0.704931	0.585951	0.90355	0.346669	0.402022	0.69759	0.349865	0.661318	0.608764	0.701101	0.770793	0.169071	0.708856	0.0598044	0.460939	0.361812	0.335819	0.452395	0.107031	0.0479836	0.627256	0.996386	0.987845	0.276448	0.662999	0.141552	0.600906
O72759_197_19141	5.41593e-25	1.11665e-13	0.224391	0.204704	0.00168795	0.52691	0.44607	0.647918	0.827559	0.521226	0.303898	0.780885	0.0647752	0.936114	0.57572	0.170011	0.512397	0.54472	0.158746	0.439928	0.909859	0.887565	0.0800507	0.732239	0.301881	0.218557	0.744946	0.770991	0.869646	0.791358	0.559001	0.373484	0.799097	0.90829	0.0635239	0.57206	0.489302	0.675973	0.212997	0.495613	0.428769	0.462775	0.485279	0.0323868	0.730719	0.400827	0.666486	0.703167	0.840104
O73556_1205_19261	9.02555e-15	0.00464758	0.732492	0.583955	0.13175	0.747368	0.806998	0.251126	0.199699	0.92263	0.641085	0.903195	0.852945	0.247966	0.54977	0.874618	0.661196	0.479976	0.0216614	0.246155	0.296776	0.836988	0.920761	0.385161	0.303665	0.956349	0.568176	0.804521	0.226869	0.19302	0.226617	0.206583	0.847603	0.134742	0.935031	0.737528	0.659821	0.527492	0.0802789	0.532459	0.456995	0.732412	0.929734	0.187721	0.55086	0.735419	0.383681	0.402245	0.65641
O73556_757_19245	0.0155458	0.193795	0.676216	0.865859	0.641184	0.96205	0.0463736	0.362684	0.215726	0.641638	0.0673968	0.203205	0.960699	0.164005	0.180619	0.0771112	0.740526	0.126949	0.665419	0.897426	0.0192049	0.133262	0.894698	0.552858	0.845391	0.12905	0.663019	0.582302	0.430142	0.293295	0.559228	0.200542	0.913961	0.986738	0.773868	0.346174	0.255736	0.847322	0.70186	0.551486	0.0241154	0.892816	0.836883	0.92286	0.239599	0.217254	0.755663	0.216909	0.587036
O91734_1233_19794	0.537131	0.221277	0.0649636	0.500162	0.920529	0.754158	0.764038	0.366948	0.660829	0.326213	0.347037	0.565592	0.580695	0.05139	0.891965	0.318128	0.908847	0.00669353	0.298953	0.84015	0.703655	0.566576	0.18232	0.243833	0.599562	0.330785	0.205299	0.000127157	0.936545	0.230654	0.00113865	0.664681	0.344173	0.759189	0.848058	0.824381	0.675543	0.423446	0.935357	0.882354	0.536399	0.951844	0.781293	0.137613	0.504294	0.306054	0.330041	0.766362	0.671707
O91734_1401_19800	0.000191888	0.0261229	0.237809	0.0996937	0.281201	0.295008	0.649513	0.817127	0.700771	0.111854	0.316046	0.111933	0.15522	0.313334	0.434594	0.956133	0.268742	0.898899	0.130322	0.11563	0.651545	0.67274	0.469602	0.261385	0.197532	0.647568	0.0884123	0.281695	0.0567675	0.244349	0.709421	0.422248	0.651283	0.576673	0.0462764	0.524103	0.25512	0.296462	0.298633	0.541794	0.634731	0.20222	0.195432	0.922278	0.0950413	0.177392	0.849713	0.509501	0.212112
O91734_1429_19801	0.0564159	0.00144525	0.00411155	0.0193017	0.17102	0.670915	0.249953	0.326605	0.636242	0.501512	0.180487	0.422734	0.227082	0.204214	0.0497479	0.624314	0.930691	0.926031	0.603422	0.827362	0.775963	0.117918	0.610164	0.162877	0.612329	0.497136	0.194867	0.249124	0.458966	0.0838662	0.313227	0.671385	0.568717	0.0277217	0.753557	0.105464	0.412246	0.537928	0.693638	0.0735728	0.665083	0.463916	0.537356	0.858173	0.500471	0.269434	0.786456	0.118905	0.120904
O91734_1457_19802	0.2652	0.422967	0.0520728	0.583905	0.776975	0.0956755	0.138893	0.231761	0.815198	0.602908	0.109181	0.855939	0.384803	0.761068	0.740178	0.417249	0.386358	0.548994	0.605851	0.818676	0.720651	0.08409	0.628337	0.761336	0.116705	0.732963	0.0821353	0.0937233	0.942044	0.610302	0.677874	0.471481	0.677001	0.722692	0.654876	0.411482	0.0624648	0.272961	0.898122	0.544913	0.63361	0.897086	0.37505	0.659693	0.179687	0.893396	0.28934	0.195298	0.97964
O91734_1709_19811	1.94488e-15	0.0218519	0.293756	0.265101	0.985331	0.9034	0.55521	0.864293	0.847107	0.067911	0.177811	0.921818	0.16366	0.133751	0.254319	0.366976	0.98531	0.375224	0.0621558	0.225146	0.933809	0.595752	0.978443	0.739688	0.110902	0.572901	0.0706171	0.966399	0.678978	0.0644365	0.857332	0.353521	0.641479	0.978978	0.921045	0.0114552	0.492646	0.0690168	0.189347	0.953682	0.460212	0.710461	0.793442	0.234241	0.132884	0.927443	0.853846	0.729723	0.169139
O91734_1737_19812	1.73921e-05	0.923099	0.00546028	0.284561	0.678778	0.857811	0.529189	0.833964	0.901215	0.496042	0.953346	0.648711	0.282414	0.84557	0.202888	0.608771	0.042429	0.0906334	0.932889	0.395288	0.811282	0.301493	0.895971	0.480494	0.271629	0.142457	0.43203	0.0143825	0.589007	0.37695	0.91754	0.0198945	0.141001	0.948009	0.866147	0.00708291	0.416802	0.934862	0.673102	0.784084	0.540763	0.872485	0.847039	0.100245	0.655285	0.938909	0.886375	0.581305	0.832603
O91734_1765_19813	1.4789e-24	0.0356723	0.017194	0.0964624	0.34706	0.609282	0.500854	0.96887	0.324344	0.41724	0.586257	0.565379	0.0579034	0.918934	0.09944	0.689277	0.514342	0.0217662	0.501764	0.486497	0.515728	0.801348	0.553232	0.333394	0.630893	0.065727	0.653398	0.0618124	0.516256	0.677689	0.696949	0.0124297	0.178226	0.167235	0.821378	0.0175535	0.255173	0.672576	0.466382	0.750941	0.554966	0.642641	0.269793	0.0168049	0.772865	0.79849	0.649161	0.793324	0.848681
O91734_29_19751	1.95308e-30	0.0497215	2.25797e-07	0.308682	0.254599	0.0900704	0.585004	0.172446	0.0452219	0.773161	0.896825	0.389257	0.822166	0.0459698	0.882905	0.810898	0.463334	0.462553	0.37122	0.772292	0.415787	0.213945	0.88096	0.747876	0.472998	0.518127	0.810996	0.261346	0.444659	0.447098	0.272385	0.514615	0.672085	0.199812	0.161118	0.346404	0.992221	0.178691	0.102441	0.107179	0.569513	0.594623	0.513566	0.208058	0.847324	0.884283	0.646189	0.888458	0.970156
O91734_561_19770	1.03325e-34	0.196594	0.0414936	0.636397	0.810467	0.863151	0.565332	0.385298	0.351549	0.272131	0.670633	0.731382	0.990253	0.237404	0.625632	0.184747	0.0968589	0.830371	0.290855	0.861994	0.76742	0.126086	0.64184	0.245657	0.369161	0.59897	0.909884	0.477424	0.77255	0.134713	0.644684	0.128901	0.145518	0.150085	0.223727	0.621958	0.27856	0.317612	0.0491896	0.837338	0.181433	0.386783	0.476889	0.0015908	0.168836	0.0182243	0.825519	0.0352536	0.0629269
O91734_589_19771	5.68466e-25	0.0958105	0.000813725	0.596406	0.593806	0.733159	0.877806	0.712291	0.868585	0.262191	0.817017	0.0725843	0.862517	0.373072	0.830007	0.547584	0.249758	0.260312	0.475607	0.688378	0.954926	0.598347	0.927494	0.69528	0.820766	0.204038	0.927383	0.824978	0.936879	0.454873	0.536764	0.963126	0.245024	0.0877298	0.526347	0.476618	0.239678	0.201278	0.351621	0.237686	0.0349527	0.594544	0.300791	0.133563	0.783744	0.0171382	0.621216	0.028075	0.055166
O91734_981_19785	2.93422e-05	6.98655e-05	0.491386	0.471666	0.294732	0.863332	0.213561	0.729832	0.451643	0.299483	0.374051	0.0895664	0.8801	0.682996	0.327938	0.623275	0.455418	0.26367	0.709789	0.559446	0.614505	0.0976798	0.197234	0.0591658	0.298968	0.0233904	0.748251	0.172837	0.159505	0.37696	0.107341	0.0642258	0.418907	0.44524	0.274864	0.834453	0.85793	0.657714	0.514618	0.274145	0.946743	0.701941	0.0537889	0.39854	0.226137	0.798868	0.1426	0.543246	0.717145
O91936_1597_88734	0.27585	1.86185e-10	0.284842	0.719144	0.168328	0.165355	0.819718	0.0154157	0.442987	0.180926	0.182969	0.253385	0.911564	0.869113	0.209106	0.563134	0.999575	0.0507891	0.647764	0.906793	0.638606	0.320764	0.923712	0.865	0.0939157	0.00398123	0.42253	0.312751	0.605394	0.875904	0.81108	0.60771	0.923104	0.360142	0.427415	0.213106	0.692269	0.662274	0.295723	0.726406	0.0437823	0.123822	0.381175	0.531972	0.927968	0.0462911	0.710942	0.510777	0.913136
O91936_2297_88756	0.669685	0.00256083	0.516416	0.068801	0.766537	0.316401	0.482328	0.569298	0.347688	0.636239	0.390354	0.704627	0.268216	0.764382	0.865396	0.66162	0.175536	0.75126	0.402978	0.200298	0.812422	0.805356	0.501994	0.545282	0.991231	0.651589	0.554606	0.223818	0.111528	0.0327395	0.970216	0.296486	0.481089	0.0496756	0.107932	0.963383	0.976101	0.36415	0.78692	0.508889	0.669242	0.059753	0.208988	0.0922747	0.919641	0.492388	0.986814	0.988446	0.438913
O91944_113_19831	0.346966	0.107516	0.475267	0.619531	0.596292	0.568219	0.886141	0.296285	0.786317	0.164783	0.54034	0.170352	0.86275	0.414355	0.956398	0.730354	0.850637	0.983366	0.997441	0.0119329	0.840178	0.304938	0.0197982	0.975123	0.284235	0.631353	0.693932	0.889815	0.878181	0.559292	0.821651	0.616846	0.581416	0.722846	0.167882	0.917291	0.544286	0.396397	0.441329	0.814078	0.75228	0.393634	0.681899	0.0453562	0.0197602	0.358342	0.782563	0.658152	0.257316
O91944_141_19832	1.03057e-26	0.607536	0.373436	0.599447	0.698288	0.41372	0.230481	0.407694	0.736491	0.177604	0.7859	0.560344	0.584087	0.00912392	0.26135	0.0341923	0.459947	0.668736	0.0253211	0.654658	0.965873	0.0141632	0.528673	0.793462	0.246925	0.573896	0.530731	0.665452	0.795831	0.787072	0.340436	0.555958	0.580091	0.132648	0.164324	0.568653	0.742208	0.535371	0.0277668	0.24464	0.799583	0.862345	0.751173	0.0855321	0.0770321	0.533971	0.191202	0.831409	0.411291
O91944_169_19833	5.126e-06	0.850505	0.628025	0.612595	0.419117	0.323769	0.191344	0.530032	0.629095	0.118039	0.325247	0.687581	0.306602	0.0664109	0.648811	0.326658	0.178303	0.379212	0.0366438	0.305933	0.891045	0.0010524	0.461768	0.684762	0.654371	0.610404	0.582	0.919575	0.640624	0.915247	0.782868	0.377988	0.408531	0.438644	0.58066	0.561505	0.283783	0.845074	0.587259	0.412079	0.146131	0.340395	0.913714	0.573434	0.0588223	0.851266	0.917764	0.660208	0.879466
O92374_113_84447	0.229861	0.661924	0.2683	0.175245	0.0999654	0.0304705	0.0510216	0.58015	0.743265	0.272814	0.557616	0.812665	0.269808	0.936912	0.795974	0.460627	0.597708	0.65432	0.23607	0.984543	0.998514	0.924028	0.611555	0.607965	0.311427	0.324658	0.34106	0.18357	0.256659	0.248507	0.861773	0.240509	0.0495413	0.999607	0.818269	0.632925	0.980436	0.663976	0.184942	0.557876	0.128142	0.493348	0.145012	0.212241	0.142578	0.467472	0.62239	0.0104653	0.00708864
O92374_141_84448	0.296967	0.317335	0.714075	0.180937	0.0484702	0.0681171	0.101436	0.200492	0.530587	0.500147	0.407463	0.688899	0.303038	0.798432	0.91633	0.549079	0.999078	0.964567	0.382222	0.5793	0.0861326	0.51831	0.380442	0.399009	0.664996	0.750924	0.0948466	0.865611	0.846248	0.878824	0.452322	0.475732	0.252776	0.996572	0.119621	0.918449	0.569166	0.52648	0.233346	0.230824	0.42729	0.104763	0.460973	0.212132	0.452411	0.624454	0.464969	0.0292943	0.0133389
O92529_2185_19941	1.47948e-12	0.155551	0.342012	0.774108	0.454195	0.847103	0.168586	0.0162962	0.937211	0.503985	0.772894	0.334808	0.280391	0.752254	0.945579	0.0628047	0.084835	0.879732	0.17531	0.353821	0.322247	0.850003	0.438346	0.75749	0.911923	0.203021	0.676303	0.326964	0.849901	0.693633	0.538472	0.313081	0.638704	0.537859	0.398329	0.794529	0.142466	0.1974	0.580757	0.217036	0.121942	0.249269	0.0412741	0.267909	0.405458	0.473801	0.843788	0.14922	0.47557
O92558_29_92768	0.393414	5.05587e-06	0.392202	0.107624	0.162712	0.713807	0.59179	0.897152	0.616116	0.0824746	0.165726	0.561008	0.997079	0.615536	0.538111	0.676915	0.0880345	0.0475564	0.396523	0.897916	0.395037	0.821216	0.893782	0.833205	0.768671	0.2979	0.0641662	0.755622	0.228007	0.680868	0.993689	0.977884	0.621345	0.332007	0.709474	0.921147	0.655886	0.579624	0.435492	0.013792	0.275739	0.46025	0.271827	0.708887	0.597775	0.764276	0.249636	0.489123	0.36027
O92563_29_94157	0.222041	1.42808e-06	0.218798	0.896469	0.498161	0.896324	0.489495	0.158615	0.418515	0.965626	0.03151	0.0373682	0.243036	0.763018	0.597809	0.133659	0.603187	0.07613	0.560585	0.665195	0.0619484	0.791425	0.422046	0.573551	0.396432	0.70012	0.509188	0.502904	0.848003	0.911504	0.946482	0.870131	0.27358	0.482557	0.912601	0.999725	0.863801	0.58341	0.298392	0.736266	0.37602	0.082638	0.302097	0.287665	0.644907	0.712201	0.161938	0.701973	0.197066
P03070_57_118911	1.92208e-08	0.00574423	0.510091	0.203297	0.627289	0.845678	0.814864	0.668037	0.635167	0.831525	0.69478	0.874847	0.109552	0.090556	0.209344	0.627601	0.23029	0.0584172	0.499137	0.783575	0.724198	0.455778	0.616292	0.271051	0.721518	0.398625	0.978469	0.572081	0.737417	0.940176	0.889368	0.790204	0.48678	0.912532	0.872161	0.491758	0.495713	0.965269	0.624337	0.291424	0.00150413	0.66385	0.07986	0.481887	0.609334	0.583458	0.331279	0.971793	0.302806
P03070_85_118912	1.12257e-05	0.0462544	0.213764	0.435198	0.883515	0.869069	0.346187	0.759424	0.525223	0.63984	0.836173	0.816546	0.371805	0.432047	0.955491	0.20356	0.449052	0.127382	0.104821	0.69607	0.703069	0.356452	0.794206	0.0989569	0.584657	0.229945	0.899728	0.339309	0.834024	0.875263	0.290917	0.980646	0.426303	0.947744	0.913005	0.725581	0.749732	0.528056	0.728062	0.438734	0.0981769	0.511024	0.210019	0.0962203	0.601803	0.721163	0.0244694	0.866918	0.892565
P03071_57_115187	0.614129	0.951953	0.690908	0.560034	0.811465	0.571697	0.759972	0.343912	0.49819	0.230137	0.889438	0.490371	0.518773	0.300945	0.880756	0.293216	0.271887	0.0655261	0.606162	0.676975	0.846223	0.136682	0.661782	0.34427	0.637108	0.367977	0.852719	0.97895	0.873301	0.92921	0.667915	0.433456	0.432247	0.962293	0.720317	0.644611	0.434693	0.747724	0.490615	0.60577	0.342003	0.432211	0.464548	0.0876902	0.744767	0.724272	0.0808791	0.700643	0.816316
P03071_85_115188	0.465228	0.715771	0.604844	0.304252	0.925357	0.453779	0.999648	0.245112	0.378734	0.696846	0.418066	0.239717	0.277708	0.225349	0.518459	0.876708	0.416371	0.394006	0.55167	0.495444	0.957724	0.187719	0.902494	0.299069	0.732787	0.145798	0.804079	0.71552	0.853714	0.912164	0.694801	0.933239	0.758167	0.986099	0.956319	0.156972	0.882091	0.819134	0.379183	0.753477	0.27434	0.916155	0.0621607	0.0316056	0.252451	0.521252	0.0843802	0.582908	0.699181
P03072_477_20377	0.426694	0.00134596	0.0908905	0.0414421	0.304286	0.826669	0.0976928	0.584826	0.558681	0.899184	0.659213	0.532999	0.198793	0.771217	0.817702	0.985743	0.818639	0.768106	0.584659	0.929663	0.670076	0.725165	0.436529	0.473493	0.814337	0.975488	0.880802	0.0673359	0.712297	0.963743	0.243781	0.363939	0.598244	0.407147	0.718753	0.365073	0.348381	0.55512	0.0384114	0.563934	0.400867	0.841111	0.993697	0.962538	0.867058	0.924336	0.605769	0.351759	0.435463
P03072_57_20362	1.27498e-07	0.187892	0.535587	0.414783	0.319712	0.943114	0.915707	0.449975	0.832055	0.455016	0.559985	0.851234	0.458766	0.796139	0.774677	0.107765	0.615233	0.0809851	0.753385	0.914452	0.641814	0.186606	0.688608	0.116329	0.391184	0.242939	0.543932	0.809075	0.929363	0.918907	0.665071	0.299498	0.0769977	0.899822	0.867696	0.100906	0.759269	0.644619	0.283655	0.66951	0.16094	0.346612	0.185684	0.333482	0.717114	0.873455	0.123421	0.682897	0.963178
P03088_309_20409	0.010107	0.000615085	0.934542	0.810919	0.187549	0.578622	0.913769	0.323393	0.725179	0.402618	0.489627	0.20811	0.496394	0.268405	0.76391	0.805321	0.0572937	0.504151	0.50954	0.44127	0.881862	0.674001	0.263017	0.543418	0.665751	0.167519	0.990607	0.507002	0.626639	0.322732	0.1368	0.759011	0.667645	0.10322	0.999633	0.590495	0.711275	0.592652	0.331975	0.857081	0.590559	0.545065	0.791035	0.569074	0.86445	0.103291	0.00945394	0.522532	0.836771
P03089_309_20421	0.000132658	0.0895414	0.461436	0.643143	0.371213	0.0187947	0.814002	0.502248	0.205127	0.141488	0.683628	0.191153	0.267384	0.86287	0.610027	0.320346	0.0472677	0.514897	0.629068	0.237927	0.87727	0.581424	0.684705	0.800439	0.475751	0.972287	0.586021	0.235762	0.840648	0.179446	0.119089	0.244132	0.402344	0.254238	0.413331	0.916891	0.956147	0.140482	0.998323	0.986286	0.498787	0.68213	0.839262	0.964239	0.577186	0.590992	0.296588	0.285499	0.728027
P03114_589_20601	0.000167055	0.81727	0.387789	0.64543	0.994009	0.892577	0.636283	0.567446	0.277464	0.452615	0.00306751	0.0841014	0.784578	0.833428	0.675816	0.438044	0.973452	0.12585	0.632477	0.297571	0.698932	0.25229	0.797999	0.0236738	0.94644	0.470272	0.664091	0.932351	0.649038	0.449491	0.695451	0.82751	0.448647	0.109501	0.622667	0.72315	0.670513	0.513198	0.812125	0.833911	0.173828	0.229268	0.0590124	0.205018	0.0376957	0.0578029	0.200235	0.974169	0.562299
P03120_225_20638	3.13684e-09	4.54737e-10	0.250922	0.583044	0.852215	0.884208	0.490044	0.937176	0.502964	0.50301	0.303588	0.723928	0.868831	0.781367	0.729049	0.135552	0.866385	0.180911	0.627575	0.245199	0.57574	0.195582	0.379656	0.989105	0.576118	0.392241	0.4214	0.679005	0.947881	0.612704	0.377697	0.597391	0.396174	0.505368	0.829259	0.818718	0.416986	0.50199	0.404001	0.715041	0.465682	0.797004	0.962788	0.436881	0.865703	0.245319	0.402092	0.387912	0.631137
P03132_225_115217	3.12661e-12	0.49743	0.879591	0.712218	0.51156	0.0889881	0.0534147	0.82913	0.249137	0.534055	0.861504	0.754667	0.230844	0.304245	0.513521	0.0523763	0.264531	0.775988	0.104208	0.417721	0.69273	0.271492	0.181807	0.983218	0.764328	0.685371	0.40819	0.412458	0.264285	0.54064	0.487943	0.0210819	0.131485	0.282053	0.345011	0.37717	0.0157917	0.872881	0.432427	0.202703	0.647788	0.561797	0.305838	0.0602666	0.106613	0.263383	0.416085	0.939657	0.610533
P03172_281_20715	5.40429e-08	0.905467	0.103815	0.00773099	0.233027	0.751262	0.61296	0.827342	0.584907	0.651679	0.817655	0.660051	0.00609749	0.258802	0.776004	0.172677	0.821562	0.581145	0.202179	0.689602	0.500295	0.491327	0.453564	0.160261	0.0422997	0.916265	0.953823	0.937482	0.568964	0.6413	0.0101263	0.151918	0.626085	0.160585	0.637209	0.325796	0.348046	0.958	0.775218	0.58079	0.549554	0.0775858	0.0895932	0.265395	0.659474	0.607015	0.63567	0.611903	0.646657
P03172_29_20706	1.47115e-10	0.510082	0.782015	0.729119	0.553222	0.303266	0.810736	0.325927	0.0284601	0.629262	0.0643115	0.303676	0.640475	0.771217	0.81822	0.155217	0.323896	0.90274	0.0388722	0.716053	0.768948	0.779854	0.763075	0.256562	0.00554349	0.927839	0.789235	0.614376	0.995894	0.966999	0.222985	0.946804	0.725172	0.185243	0.534521	0.840319	0.580603	0.888183	0.154623	0.982189	0.788757	0.948612	0.0390564	0.396949	0.427398	0.507773	0.62789	0.595433	0.210582
P03172_309_20716	0.0102196	0.00179854	0.0435355	0.172632	0.00476896	0.865727	0.616396	0.810363	0.287164	0.929619	0.889192	0.695512	0.0389768	0.611572	0.452035	0.21825	0.183234	0.695942	0.204655	0.715916	0.321382	0.745627	0.594878	0.0667783	0.267872	0.873855	0.62787	0.49763	0.389434	0.834744	0.116021	0.18694	0.848326	0.146395	0.722471	0.608438	0.702769	0.908106	0.654503	0.631657	0.932648	0.139726	0.00793534	0.517699	0.0372669	0.760637	0.439434	0.709833	0.645079
P03172_365_20718	2.8495e-43	0.218666	0.126091	0.46326	0.32933	0.804004	0.610383	0.202329	0.626321	0.982335	0.235431	0.39771	0.414922	0.0621756	0.27785	0.682965	0.636608	0.83844	0.0688277	0.228829	0.930332	0.43664	0.523989	0.301231	0.00336251	0.809562	0.614748	0.779713	0.821341	0.780622	0.00354619	0.467388	0.394519	0.718549	0.47274	0.638932	0.881289	0.24361	0.564754	0.425932	0.35507	0.136797	0.154414	0.876716	0.42267	0.238777	0.683211	0.926166	0.921284
P03200_701_20857	0.732768	0.631604	0.16983	0.467478	0.368881	0.681652	0.929208	0.628816	0.204479	0.394718	0.522008	0.315437	0.467325	0.702893	0.855768	0.93504	0.541279	0.163655	0.369147	0.268626	0.703814	0.677989	0.21154	0.986515	0.521965	0.932193	0.516803	0.811653	0.986731	0.739665	0.591959	0.211159	0.356999	0.244709	0.851808	0.672709	0.211619	0.0933351	0.791802	0.0213566	0.788739	0.469509	0.627256	0.162182	0.892581	0.484172	0.174342	0.89871	0.57978
P03200_729_20858	0.151559	0.463801	0.0518244	0.777251	0.4224	0.805821	0.44435	0.163822	0.119569	0.296304	0.349319	0.799985	0.341514	0.619788	0.379574	0.608869	0.795556	0.374248	0.320295	0.453908	0.548184	0.466753	0.252696	0.9568	0.416296	0.631407	0.283007	0.306658	0.350047	0.780747	0.246851	0.0102136	0.344659	0.37173	0.517559	0.50702	0.630389	0.0685894	0.428203	0.163944	0.888768	0.729256	0.844262	0.312991	0.15322	0.432355	0.375972	0.329745	0.113683
P03200_785_20860	0.576586	0.0173988	0.760922	0.409186	0.500971	0.59973	0.426446	0.459625	0.000516068	0.356115	0.548112	0.104873	0.180545	0.33869	0.582099	0.627342	0.958099	0.588016	0.040157	0.0902579	0.460379	0.454569	0.51163	0.0194619	0.0642857	0.315315	0.454052	0.152544	0.316689	0.852336	0.301539	0.471273	0.181084	0.296289	0.760799	0.906666	0.861285	0.29726	0.728817	0.994071	0.815239	0.206442	0.557467	0.197392	0.884142	0.246926	0.962328	0.948179	0.571767
P03200_813_20861	0.357508	0.00944965	0.370851	0.715303	0.392876	0.46314	0.237725	0.426296	8.87284e-05	0.41653	0.529733	0.203835	0.174328	0.624099	0.808675	0.897188	0.948464	0.830829	0.145009	0.0705904	0.711241	0.471538	0.31672	0.0123553	0.355497	0.513719	0.770815	0.32956	0.507604	0.790606	0.240712	0.618129	0.461825	0.729207	0.237597	0.925268	0.828976	0.65958	0.718231	0.765639	0.923183	0.243325	0.244592	0.354592	0.500719	0.0488576	0.72252	0.952191	0.796449
P03203_1_20864	1.1642e-12	0.270659	0.0990701	0.895534	0.146406	0.363591	0.765309	0.957285	0.134608	0.450149	0.276193	0.165926	0.540739	0.281629	0.404933	0.439584	0.455153	0.590574	0.151609	0.535502	0.99329	0.144307	0.138407	0.0239644	0.252831	0.761427	0.628519	0.742355	0.656052	0.167414	0.602454	0.696656	0.0592612	0.557559	0.141994	0.797499	0.313418	0.807501	0.769975	0.409997	0.336299	0.407762	0.356878	0.401541	0.783007	0.651429	0.778476	0.688878	0.732738
P03203_29_20865	1.07182e-08	0.0603415	0.161383	0.6632	0.0491817	0.737495	0.65769	0.674887	0.0463894	0.277952	0.974193	0.431308	0.969784	0.168276	0.344869	0.873483	0.718131	0.48826	0.998486	0.565816	0.663701	0.208559	0.635403	0.0249986	0.816324	0.847751	0.229912	0.799598	0.949736	0.0150921	0.529639	0.870769	0.393498	0.265425	0.394554	0.478094	0.53099	0.499505	0.794943	0.207658	0.536492	0.421044	0.33015	0.749577	0.270482	0.806988	0.52463	0.650099	0.318288
P03203_309_20875	2.52064e-07	0.299127	0.415667	0.415679	0.109584	0.660578	0.276198	0.601246	0.0203127	0.946567	0.982629	0.327723	0.712988	0.102394	0.203367	0.0903613	0.550922	0.325159	0.439406	0.309953	0.579607	0.862513	0.227736	0.470955	0.949595	0.311647	0.459841	0.00551691	0.828486	0.598052	0.400287	0.977854	0.838353	0.222625	0.481896	0.964517	0.988075	0.739541	0.699637	0.0589279	0.252492	0.277442	0.740462	0.690864	0.736714	0.374257	0.957755	0.508327	0.613001
P03203_449_20880	1.72722e-10	0.74315	0.559704	0.250234	0.476618	0.156958	0.212751	0.142789	0.449729	0.0600293	0.798098	0.63423	0.193754	0.0892258	0.0504991	0.771516	0.438019	0.698762	0.818928	0.605055	0.901544	0.78094	0.534855	0.823543	0.483888	0.0769508	0.991689	0.0175897	0.578213	0.743682	0.896767	0.733843	0.215457	0.600389	0.517892	0.434513	0.317356	0.902575	0.525566	0.168212	0.554913	0.572689	0.884522	0.604789	0.437432	0.797972	0.566676	0.541115	0.114245
P03203_477_20881	4.54415e-23	0.622867	0.543906	0.684757	0.296317	0.749198	0.305715	0.125669	0.0688769	0.991867	0.335839	0.818957	0.948576	0.450978	0.0382129	0.434442	0.464034	0.469423	0.948681	0.95844	0.834551	0.703314	0.342149	0.563016	0.534446	0.116985	0.355881	0.376267	0.256895	0.514894	0.501976	0.935112	0.0503807	0.0867554	0.276068	0.399808	0.676114	0.245743	0.919145	0.240391	0.539433	0.735721	0.649596	0.32571	0.472023	0.849826	0.749787	0.158266	0.0965101
P03203_505_20882	3.7883e-10	0.223572	0.641378	0.332024	0.51196	0.0087402	0.972294	0.0870101	0.654257	0.578944	0.686259	0.735804	0.0752602	0.442694	0.676998	0.544932	0.0101518	0.177089	0.739629	0.422463	0.800081	0.159202	0.540632	0.0697256	0.266017	0.0315851	0.352897	0.386618	0.199815	0.504821	0.841325	0.708546	0.0557858	0.164768	0.52975	0.924822	0.997881	0.889056	0.733304	0.820898	0.655808	0.368228	0.953277	0.147565	0.408451	0.731186	0.41021	0.853275	0.473807
P03203_533_20883	1.58425e-06	0.108857	0.000990113	0.572467	0.785124	0.447794	0.915013	0.308386	0.404715	0.661173	0.788354	0.311198	0.143647	0.235709	0.750845	0.573438	0.396328	0.923885	0.577833	0.634804	0.989502	0.0456328	0.887905	0.312564	0.191805	0.912357	0.762597	0.79681	0.647489	0.803914	0.687873	0.990479	0.54833	0.591222	0.711696	0.247263	0.129841	0.925113	0.69518	0.60449	0.830149	0.873612	0.343632	0.317958	0.53856	0.17604	0.949289	0.337333	0.143494
P03203_561_20884	4.18215e-09	0.390235	0.341022	0.818744	0.591179	0.957665	0.742575	0.0576996	0.0263363	0.145312	0.326057	0.769277	0.696643	0.496077	0.368639	0.442216	0.68491	0.925712	0.531839	0.508237	0.691387	0.184371	0.683334	0.655007	0.298351	0.671812	0.901834	0.828738	0.964075	0.672403	0.985122	0.634529	0.458464	0.30263	0.89236	0.650749	0.964028	0.851948	0.408997	0.410416	0.109564	0.435729	0.879193	0.562567	0.882758	0.758955	0.798194	0.492485	0.900559
P03203_57_20866	3.81851e-14	0.0241423	0.606808	0.307912	0.0396945	0.987958	0.120773	0.206832	0.421108	0.697722	0.229383	0.375749	0.193848	0.587745	0.358742	0.194505	0.92026	0.845666	0.982505	0.0301414	0.858154	0.157417	0.615137	0.316533	0.0701728	0.320281	0.341927	0.210624	0.922046	0.0159997	0.683419	0.173241	0.256117	0.182776	0.974686	0.743258	0.353403	0.556456	0.923406	0.0892016	0.999008	0.735298	0.979766	0.674522	0.839015	0.974715	0.253451	0.358724	0.0534872
P03203_589_20885	2.62774e-08	0.0255928	0.836286	0.704745	0.888065	0.359549	0.707911	0.0234538	0.476938	0.116019	0.554599	0.823963	0.148822	0.399828	0.19122	0.12543	0.180758	0.621268	0.591924	0.294022	0.231051	0.244893	0.347145	0.294397	0.702197	0.566931	0.477515	0.068073	0.407703	0.628896	0.623815	0.50008	0.311799	0.853565	0.826895	0.959422	0.0576085	0.973895	0.520157	0.674818	0.199478	0.988637	0.611762	0.154565	0.835312	0.219244	0.202328	0.388433	0.672908
P03203_617_20886	6.53936e-10	0.00957657	0.221974	0.837899	0.762651	0.105312	0.828117	0.0476232	0.596945	0.904553	0.745723	0.217146	0.463652	0.631665	0.0469994	0.149351	0.281315	0.35148	0.0476138	0.307221	0.501329	0.0427157	0.70944	0.202902	0.161572	0.433905	0.30781	0.011176	0.813603	0.894244	0.925027	0.88354	0.589799	0.114801	0.796636	0.537932	0.449473	0.0353935	0.48779	0.501754	0.323779	0.789698	0.17722	0.0444288	0.794705	0.223958	0.730882	0.918545	0.300099
P03203_645_20887	9.57594e-06	0.180194	0.187361	0.42983	0.106537	0.61898	0.183831	0.210924	0.250966	0.893834	0.214249	0.206164	0.550899	0.537328	0.00540754	0.993912	0.471467	0.351242	0.533827	0.184268	0.502727	0.0877407	0.702114	0.813639	0.140159	0.331536	0.525996	0.208675	0.592631	0.974642	0.408176	0.3608	0.248917	0.830946	0.538607	0.158582	0.797776	0.271631	0.265549	0.288138	0.484476	0.808368	0.53974	0.151955	0.494555	0.737446	0.4415	0.588481	0.765689
P03203_673_20888	2.3203e-09	3.06038e-05	0.397221	0.876321	0.368256	0.173979	0.790662	0.0401634	0.636552	0.643004	0.715963	0.853996	0.251855	0.736439	0.331971	0.735792	0.0766985	0.929914	0.550144	0.923047	0.280738	0.5988	0.432209	0.729518	0.94811	0.412428	0.459517	0.172358	0.849788	0.46752	0.680521	0.253986	0.569404	0.289302	0.814912	0.0888812	0.500712	0.693374	0.0952695	0.67636	0.825934	0.663101	0.858036	0.156988	0.753619	0.463137	0.257617	0.558005	0.106947
P03203_701_20889	5.06961e-06	0.077481	0.56265	0.518013	0.453289	0.437918	0.790902	0.0235856	0.485522	0.867254	0.421963	0.446395	0.821748	0.938941	0.745325	0.261431	0.0603465	0.262812	0.546112	0.526211	0.504388	0.769129	0.0925968	0.903496	0.575665	0.444758	0.122976	0.0286072	0.768311	0.431574	0.358851	0.415835	0.271883	0.760383	0.798095	0.47755	0.740635	0.408276	0.234099	0.743888	0.238025	0.713505	0.937935	0.551176	0.739154	0.515734	0.364439	0.770748	0.486542
P03203_729_20890	5.93923e-08	0.145609	0.561676	0.637395	0.534903	0.162755	0.597681	0.158746	0.352995	0.0848112	0.971136	0.246756	0.370365	0.372635	0.977702	0.591273	0.0598055	0.0737534	0.747863	0.172789	0.481141	0.634386	0.135725	0.51224	0.110977	0.787623	0.144342	0.0183314	0.98908	0.159945	0.81058	0.938217	0.142816	0.491848	0.476923	0.187902	0.132105	0.214524	0.223648	0.625449	0.7725	0.807434	0.84471	0.84186	0.908543	0.688011	0.733078	0.739561	0.49352
P03204_1_20897	8.14566e-06	0.00586602	0.387434	0.209634	0.586376	0.919399	0.745992	0.64907	0.945814	0.987893	0.521376	0.976858	0.88189	0.706326	0.392629	0.397165	0.654551	0.692123	0.281382	0.489374	0.305076	0.550504	0.214692	0.78438	0.853989	0.111316	0.281194	0.794006	0.527404	0.72403	0.969755	0.597958	0.896303	0.21557	0.834493	0.602207	0.567204	0.423084	0.510286	0.275891	0.134516	0.605297	0.731181	0.104061	0.708626	0.286137	0.45256	0.70933	0.98563
P03204_309_20908	1.87923e-06	0.315434	0.0413598	0.495026	0.868708	0.635214	0.694526	0.801363	0.143026	0.551174	0.850993	0.939446	0.997013	0.0466563	0.285812	0.303742	0.145757	0.747193	0.404007	0.794956	0.874981	0.397236	0.753656	0.721211	0.529822	0.220582	0.0677067	0.252004	0.548858	0.958665	0.546903	0.900483	0.356159	0.228855	0.238752	0.434919	0.621403	0.166619	0.774449	0.534335	0.442654	0.0537248	0.727209	0.211441	0.383	0.578887	0.931171	0.525201	0.97836
P03204_337_20909	6.54891e-05	0.350856	0.0525373	0.52476	0.721058	0.48467	0.766891	0.215618	0.226542	0.337754	0.725288	0.251827	0.486838	0.0648819	0.905948	0.662333	0.76253	0.264349	0.568204	0.954942	0.982729	0.0497833	0.761309	0.199131	0.761034	0.828315	0.237877	0.9438	0.752869	0.0866761	0.686765	0.843767	0.717674	0.427801	0.088919	0.757383	0.153943	0.54669	0.607004	0.996045	0.568331	0.121185	0.984892	0.560147	0.755362	0.55445	0.117912	0.0998321	0.115193
P03204_393_20911	0.00665901	0.906573	0.866176	0.592085	0.435356	0.572974	0.911999	0.00143024	0.954411	0.276182	0.833354	0.776538	0.532039	0.606914	0.554923	0.459465	0.247219	0.359362	0.405105	0.1998	0.52805	0.569085	0.468081	0.928667	0.955437	0.297014	0.255372	0.664447	0.274737	0.577718	0.745079	0.520867	0.352084	0.899096	0.653036	0.849356	0.967318	0.747724	0.868566	0.694323	0.32543	0.130735	0.956016	0.164296	0.401521	0.535881	0.478814	0.0610406	0.0104349
P03204_421_20912	9.5874e-10	0.0652106	0.475096	0.913724	0.120666	0.801029	0.56815	0.358961	0.315742	0.534187	0.34648	0.0469526	0.711814	0.26302	0.272502	0.103756	0.967463	0.454853	0.502865	0.833367	0.519495	0.319665	0.906745	0.494905	0.963015	0.914385	0.0729782	0.348077	0.50064	0.428127	0.513107	0.371299	0.209454	0.191542	0.108357	0.948909	0.609499	0.46396	0.526714	0.564503	0.548796	0.916466	0.151085	0.450585	0.573058	0.447983	0.880647	0.481873	0.0425421
P03204_449_20913	0.000232212	0.0131244	0.00260032	0.756397	0.691961	0.185539	0.306011	0.181577	0.352417	0.505456	0.812402	0.169689	0.767136	0.205909	0.527963	0.946083	0.602663	0.746484	0.289093	0.26446	0.583562	0.825529	0.951193	0.61209	0.287978	0.0817359	0.613816	0.844815	0.185057	0.723377	0.922923	0.668496	0.811253	0.0985014	0.268853	0.255275	0.770694	0.0876496	0.820581	0.526324	0.308322	0.154127	0.317485	0.737405	0.618429	0.794411	0.952158	0.784983	0.113223
P03204_701_20922	1.77762e-06	0.119929	0.168622	0.87756	0.25661	0.188127	0.322968	0.0114533	0.193127	0.472408	0.991989	0.592034	0.928502	0.838336	0.130741	0.332023	0.77651	0.368563	0.523084	0.0936813	0.339572	0.0511022	0.132906	0.447186	0.925715	0.220209	0.66892	0.242367	0.510914	0.4065	0.72871	0.137622	0.546639	0.14573	0.244902	0.321148	0.928963	0.431497	0.401381	0.959161	0.323991	0.954329	0.780029	0.521108	0.730549	0.601723	0.821164	0.18238	0.351645
P03204_729_20923	1.01557e-07	0.299537	0.0592259	0.707872	0.211036	0.297012	0.677636	0.015166	0.20357	0.645801	0.727768	0.698169	0.852461	0.755958	0.0691686	0.304588	0.646201	0.381461	0.744472	0.0839088	0.62723	0.138088	0.231118	0.528811	0.896062	0.313541	0.890046	0.301334	0.31249	0.43077	0.493374	0.130311	0.977399	0.0866697	0.151416	0.745464	0.897302	0.418795	0.318991	0.925065	0.623315	0.833031	0.69773	0.167898	0.928653	0.918329	0.941163	0.270567	0.538479
P03204_757_20924	0.00903778	0.134523	0.366626	0.497722	0.48937	0.489428	0.891429	0.00660645	0.382549	0.657619	0.793605	0.21151	0.252222	0.619289	0.293652	0.0917128	0.836263	0.381735	0.844297	0.231072	0.884519	0.115187	0.147163	0.641768	0.586909	0.140552	0.242012	0.479582	0.315478	0.376971	0.842872	0.0346053	0.139614	0.0502688	0.423903	0.180235	0.687608	0.44573	0.493372	0.612043	0.297612	0.38716	0.536499	0.160624	0.77142	0.493458	0.97114	0.480881	0.881155
P03204_813_20926	0.190768	0.0926141	0.228007	0.222099	0.415427	0.129917	0.695852	0.0370048	0.291977	0.831238	0.676077	0.0135734	0.231047	0.200105	0.585183	0.900561	0.664654	0.987862	0.346111	0.240381	0.4658	0.203526	0.564832	0.706594	0.0682042	0.485854	0.272225	0.837205	0.0181556	0.872041	0.569905	0.101453	0.349367	0.422164	0.555207	0.769551	0.173542	0.377385	0.439839	0.89743	0.875414	0.757365	0.777817	0.992055	0.898645	0.386744	0.00614947	0.681029	0.569802
P03211_169_20949	0.00153743	0.212422	0.160437	0.649339	0.218372	0.580494	0.973247	0.899125	0.482775	0.686529	0.246748	0.239178	0.63053	0.797836	0.795062	0.219784	0.667401	0.572547	0.505577	0.163176	0.985618	0.369583	0.906212	0.31771	0.776814	0.622122	0.935674	0.871988	0.645005	0.44731	0.953375	0.865033	0.994385	0.855254	0.946398	0.99701	0.125651	0.367639	0.636887	0.42737	0.19203	0.158762	0.1852	0.462352	0.0150857	0.561309	0.703299	0.174313	0.307404
P03211_197_20950	0.540121	0.617532	0.0135804	0.958677	0.0546208	0.607533	0.540177	0.601955	0.0464752	0.293662	0.73277	0.464363	0.642654	0.681718	0.0957464	0.29026	0.414157	0.238501	0.0645565	0.0465633	0.899427	0.797416	0.330062	0.352176	0.638158	0.952748	0.0632461	0.262594	0.892536	0.593438	0.193158	0.368189	0.360254	0.204046	0.889056	0.463811	0.689456	0.686598	0.334554	0.640172	0.773236	0.316409	0.036324	0.535635	0.417731	0.354358	0.0903815	0.100728	0.0334243
P03211_393_20957	0.0282811	0.15685	0.0556563	0.321941	0.867439	0.666475	0.767779	0.276654	0.799778	0.783012	0.983298	0.305812	0.383931	0.426339	0.864343	0.702106	0.881814	0.969342	0.586767	0.227023	0.64135	0.553122	0.148844	0.00767317	0.325928	0.565174	0.438666	0.987036	0.149309	0.514134	0.703464	0.267532	0.353246	0.781532	0.700988	0.478683	0.922156	0.869225	0.403113	0.931479	0.706953	0.942441	0.262818	0.585639	0.802871	0.405294	0.589942	0.354991	0.0598192
P03211_421_20958	0.00380697	0.126761	0.0678308	0.834085	0.566215	0.0289225	0.669372	0.132131	0.529307	0.814512	0.485169	0.998632	0.578897	0.385131	0.208545	0.752035	0.0160283	0.0494525	0.600658	0.0849076	0.502029	0.836717	0.191698	0.516922	0.989582	0.867292	0.118932	0.460522	0.720841	0.460468	0.565048	0.331066	0.927443	0.483381	0.234721	0.227286	0.136518	0.677053	0.297021	0.713329	0.814361	0.341164	0.433096	0.817525	0.929715	0.749549	0.886443	0.112419	0.0768036
P03211_449_20959	0.0447763	0.601912	0.597334	0.84493	0.124149	0.960477	0.612907	0.89892	0.616318	0.539453	0.927619	0.648668	0.394632	0.832072	0.697644	0.456217	0.251348	0.731106	0.946261	0.229287	0.262062	0.286461	0.401485	0.690192	0.435694	0.451074	0.708144	0.068024	0.462866	0.12052	0.141278	0.93264	0.353344	0.716612	0.0777907	0.0624204	0.987181	0.884731	0.285641	0.981947	0.970855	0.997952	0.121362	0.891453	0.0610541	0.920487	0.98128	0.13628	0.349533
P03211_57_20945	0.00371479	0.00386051	0.445094	0.358881	0.693177	0.508572	0.857672	0.543131	0.0509106	0.657742	0.77688	0.970301	0.55738	0.168018	0.468798	0.761092	0.647111	0.0844659	0.890761	0.462335	0.284121	0.940455	0.90957	0.252804	0.561921	0.31968	0.619232	0.621746	0.300395	0.280378	0.244674	0.354837	0.683888	0.23426	0.484659	0.340073	0.592	0.659302	0.835349	0.851426	0.836552	0.89618	0.83837	0.444222	0.783572	0.501982	0.617093	0.0136123	0.0302955
P03211_589_20964	0.00653238	0.36099	0.28103	0.495943	0.100841	0.916097	0.554948	0.593349	0.00324967	0.671752	0.857936	0.479681	0.57408	0.485353	0.187401	0.761298	0.318226	0.270899	0.387449	0.498677	0.621349	0.252124	0.222354	0.0635636	0.629711	0.239721	0.276164	0.100963	0.393425	0.336429	0.451791	0.465373	0.143345	0.0479995	0.252566	0.149519	0.967941	0.3848	0.3128	0.903699	0.769652	0.342864	0.973107	0.242512	0.453106	0.588018	0.531712	0.0296205	0.0492855
P03215_365_21027	0.56573	0.605579	0.0741249	0.416785	0.49786	0.796245	0.401198	0.381539	0.417307	0.458719	0.176221	0.569447	0.889284	0.767957	0.617816	0.373257	0.859852	0.126766	0.705465	0.832335	0.511532	0.398356	0.148907	0.382036	0.626063	0.294021	0.540522	0.0316748	0.449596	0.734582	0.763604	0.762954	0.637664	0.9795	0.847797	0.331292	0.992072	0.177948	0.234888	0.464041	0.305135	0.460512	0.223549	0.906532	0.250616	0.510787	0.791533	0.476084	0.959375
P03218_141_21035	1.58571e-06	0.388003	0.78329	0.930242	0.307728	0.968596	0.177531	0.803706	0.282601	0.436194	0.0636634	0.174298	0.827092	0.6847	0.939538	0.384615	0.371226	0.990211	0.34772	0.628253	0.286342	0.785722	0.352912	0.322182	0.879928	0.613476	0.126073	0.555109	0.556583	0.985483	0.261751	0.455527	0.264225	0.940651	0.536009	0.0514505	0.906241	0.12942	0.0197863	0.48	0.846134	0.241187	0.334412	0.803896	0.673234	0.543347	0.541776	0.508926	0.84086
P03218_169_21036	1.05332e-05	0.448892	0.591198	0.739628	0.0601112	0.831164	0.184661	0.182051	0.0689314	0.457946	0.486534	0.0607441	0.554829	0.969515	0.542154	0.52581	0.328086	0.905832	0.199158	0.551203	0.18101	0.843128	0.644523	0.0917725	0.48363	0.815257	0.0518481	0.722314	0.347346	0.791997	0.26602	0.568712	0.200289	0.998907	0.61322	0.258576	0.875103	0.271971	0.0486987	0.759454	0.498616	0.276606	0.706447	0.853385	0.853453	0.354474	0.379394	0.404179	0.959395
P03224_113_21090	0.904341	0.288213	0.767111	0.266971	0.20575	0.996923	0.626707	0.340307	0.727816	0.060034	0.490522	0.732482	0.544071	0.446575	0.404224	0.77266	0.000831768	0.201651	0.035839	0.399077	0.235652	0.600844	0.241788	0.510662	0.230925	0.686972	0.77758	0.816543	0.789865	0.160644	0.730678	0.242413	0.62056	0.254649	0.659805	0.588961	0.653643	0.945604	0.132195	0.472824	0.0306132	0.972001	0.667553	0.0374642	0.99122	0.149145	0.934777	0.727576	0.798193
P03230_253_21150	2.96699e-05	0.0292124	0.529771	0.390939	0.0559947	0.95826	0.194489	0.292307	0.120522	0.750693	0.25175	0.988785	0.497422	0.978898	0.716688	0.460294	0.00517758	0.546557	0.655856	0.125243	0.677216	0.324791	0.235605	0.385303	0.589764	0.195623	0.8317	0.0268791	0.930211	0.923578	0.983158	0.576446	0.57602	0.161219	0.731348	0.365982	0.192947	0.139668	0.679024	0.845435	0.0653802	0.0284588	0.0820483	0.210907	0.211362	0.627541	0.859103	0.100777	0.034934
P03243_1_21205	6.38954e-15	0.222714	0.28319	0.803134	0.223534	0.982904	0.248778	0.678596	0.836282	0.045512	0.0824928	0.711252	0.862429	0.446419	0.881776	0.477639	0.0900809	0.787848	0.108503	0.752201	0.997174	0.450228	0.660532	0.222979	0.40442	0.52082	0.279127	0.426706	0.873837	0.179967	0.777018	0.526162	0.43539	0.153012	0.926746	0.192234	0.818779	0.639623	0.0953194	0.345051	0.587226	0.783319	0.232222	0.0795514	0.355744	0.977295	0.676685	0.136062	0.186393
P03243_57_21207	1.78841e-05	0.213532	0.246293	0.225019	0.412479	0.237762	0.756591	0.0478499	0.250119	0.574992	0.764028	0.0810379	0.0937119	0.2829	0.291011	0.506472	0.0418365	0.912106	0.0742863	0.732642	0.38762	0.747843	0.566289	0.393322	0.501376	0.565668	0.577984	0.0396922	0.173312	0.160645	0.194986	0.798352	0.291444	0.101389	0.722131	0.0246476	0.346961	0.141913	0.01217	0.648299	0.365109	0.133601	0.328511	0.052132	0.701362	0.0950739	0.529991	0.760919	0.774338
P03254_29_21263	0.723164	0.706135	0.525221	0.917153	0.538895	0.0250405	0.686399	0.992178	0.57874	0.294705	0.957892	0.912159	0.872736	0.773456	0.35994	0.204438	0.326051	0.389642	0.308779	0.163676	0.134892	0.531567	0.206141	0.644059	0.222643	0.942572	0.943186	0.0155881	0.7216	0.302942	0.335232	0.849017	0.187222	0.671314	0.998592	0.208939	0.846655	0.849239	0.520522	0.316245	0.0314974	0.799252	0.32859	0.734755	0.570196	0.789403	0.345651	0.978287	0.698039
P03259_1_21281	0.000352599	0.00383804	0.428784	0.784296	0.686672	0.407688	0.644663	0.186042	0.221132	0.830559	0.980731	0.579888	0.757005	0.623595	0.467099	0.273733	0.253121	0.253142	0.52709	0.0604025	0.564619	0.804771	0.255653	0.205012	0.0515407	0.996403	0.389147	0.125318	0.0141826	0.953318	0.130618	0.0394398	0.365063	0.143939	0.982156	0.250713	0.148882	0.825139	0.720482	0.181781	0.248168	0.947224	0.335825	0.696286	0.522949	0.0932105	0.398347	0.957949	0.606865
P03259_29_21282	1.44609e-09	0.801291	0.647465	0.163346	0.790212	0.203139	0.082625	0.748795	0.290931	0.770236	0.935659	0.88255	0.053731	0.649354	0.976379	0.570268	0.437263	0.211794	0.532531	0.0871383	0.260315	0.860216	0.953962	0.382728	0.581965	0.615565	0.535287	0.39781	0.335182	0.657552	0.376237	0.524974	0.323163	0.600533	0.62082	0.998336	0.766171	0.741858	0.409599	0.237109	0.466885	0.253413	0.258298	0.278221	0.247285	0.680035	0.289967	0.219111	0.775686
P03263_1_21304	0.00140806	0.283177	0.843531	0.759969	0.289167	0.685209	0.189329	0.758777	0.0154264	0.39786	0.311187	0.546884	0.781152	0.617244	0.467394	0.744062	0.967604	0.291373	0.5742	0.441627	0.200058	0.564116	0.727041	0.0276784	0.128943	0.289741	0.625337	0.512467	0.515528	0.194193	0.799969	0.673098	0.806152	0.715084	0.91884	0.334203	0.31563	0.320837	0.300555	0.851495	0.864749	0.625318	0.0811314	0.0354554	0.25704	0.557498	0.817092	0.723955	0.508638
P03264_281_21319	0.00851402	0.179487	0.385255	0.290789	0.280865	0.129221	0.85068	0.420884	0.575675	0.726979	0.87756	0.116986	0.374732	0.255948	0.318906	0.576841	0.947597	0.682172	0.296637	0.260559	0.194118	0.795265	0.116379	0.00285548	0.435205	0.82198	0.701778	0.125981	0.0994522	0.500702	0.620174	0.333614	0.916324	0.101795	0.409103	0.712111	0.597853	0.317103	0.885977	0.983687	0.228112	0.664102	0.795372	0.0538016	0.232989	0.432785	0.302759	0.133449	0.483312
P03264_57_21311	0.0017388	0.795346	0.342409	0.668464	0.159576	0.0573056	0.960738	0.171702	0.530459	0.308318	0.825579	0.991934	0.531542	0.614899	0.113336	0.702687	0.255167	0.0425716	0.105224	0.840731	0.118387	0.724059	0.445	0.372378	0.0362501	0.624554	0.382119	0.296541	0.328558	0.641526	0.884945	0.585722	0.297708	0.400293	0.539625	0.972651	0.959436	0.321489	0.0895485	0.733765	0.648696	0.381094	0.938688	0.633036	0.0552482	0.652879	0.184633	0.850299	0.582968
P03267_141_21332	0.0139598	4.58708e-06	0.5801	0.903333	0.355306	0.191201	0.0620194	0.0487878	0.151858	0.65424	0.607819	0.671536	0.75087	0.128568	0.601936	0.50828	0.509893	0.721771	0.820627	0.126454	0.00375505	0.315134	0.957104	0.493774	0.713354	0.0973805	0.365354	0.965327	0.821275	0.82006	0.106992	0.891049	0.34361	0.815277	0.064086	0.0228262	0.11839	0.893525	0.208126	0.53214	0.673973	0.262118	0.580054	0.0435651	0.500576	0.815889	0.133874	0.747092	0.379075
P03267_169_21333	0.0224412	3.09115e-13	0.59679	0.629178	0.307775	0.63412	0.852818	0.230059	0.983266	0.200324	0.723695	0.3142	0.306292	0.542702	0.898118	0.497681	0.408399	0.972126	0.573251	0.449323	0.0922163	0.433552	0.333006	0.689352	0.892336	0.518713	0.651234	0.665583	0.372009	0.438834	0.107601	0.985719	0.59934	0.924223	0.0164528	0.191885	0.292196	0.401987	0.223369	0.250944	0.866181	0.703984	0.958648	0.105212	0.956983	0.633047	0.980049	0.652266	0.383125
P03267_197_21334	0.00292908	5.649e-11	0.313266	0.339787	0.738767	0.117208	0.240584	0.714231	0.947297	0.186395	0.688344	0.514693	0.464293	0.22083	0.525019	0.589788	0.383633	0.924363	0.657102	0.528721	0.207116	0.370841	0.587174	0.501295	0.862223	0.492926	0.831923	0.256985	0.551105	0.25672	0.45614	0.928731	0.699022	0.966747	0.0414816	0.424877	0.953098	0.480167	0.217226	0.164164	0.713281	0.446653	0.910378	0.18008	0.790562	0.683705	0.930416	0.462566	0.342023
P03267_225_21335	0.640305	0.217441	0.913945	0.826259	0.855972	0.331256	0.947014	0.586482	0.0869769	0.34213	0.597437	0.984667	0.717466	0.526166	0.244166	0.139577	0.967106	0.157952	0.178146	0.663961	0.461262	0.785378	0.308304	0.472433	0.452012	0.564944	0.833928	0.558959	0.655224	0.972043	0.00202304	0.641216	0.981615	0.715762	0.705755	0.627087	0.379625	0.35826	0.563643	0.135961	0.216103	0.495749	0.681346	0.943555	0.327115	0.51329	0.544268	0.870856	0.372811
P03274_113_21420	1.28326e-06	0.0172115	0.769782	0.938905	0.182576	0.164294	0.272419	0.0422801	0.172575	0.777251	0.703723	0.711919	0.779544	0.261795	0.254023	0.120472	0.326163	0.860387	0.22393	0.615011	0.111447	0.511196	0.470228	0.785544	0.188305	0.525308	0.794224	0.761026	0.0525126	0.658327	0.108088	0.976722	0.505713	0.824255	0.0212246	0.488093	0.750785	0.12239	0.213198	0.608107	0.516986	0.425455	0.163933	0.0440059	0.00522025	0.938646	0.479602	0.962527	0.6812
P03274_141_21421	1.29021e-13	0.00128271	0.256982	0.965629	0.264881	0.112575	0.84241	0.710827	0.506036	0.212346	0.949219	0.185588	0.526758	0.102569	0.589654	0.0184704	0.661039	0.553008	0.0371445	0.311838	0.145409	0.232819	0.306146	0.0580529	0.150504	0.477889	0.847434	0.932165	0.0445385	0.910319	0.475539	0.856951	0.500032	0.588164	0.299443	0.539808	0.326464	0.357924	0.291385	0.657502	0.949235	0.394019	0.961076	0.257608	0.0285557	0.214175	0.751046	0.83334	0.739843
P03274_169_21422	0.00195671	0.000849605	0.288408	0.712932	0.0530078	0.145827	0.141971	0.952693	0.840951	0.28948	0.457702	0.0483302	0.343731	0.671427	0.768611	0.298669	0.703563	0.382968	0.98339	0.459451	0.727369	0.910665	0.631209	0.945705	0.732389	0.0879531	0.216303	0.171639	0.60458	0.585071	0.0599518	0.439066	0.322075	0.680436	0.317894	0.642255	0.901243	0.500943	0.0997795	0.863581	0.614266	0.928342	0.884384	0.583151	0.786489	0.856191	0.2191	0.464835	0.628033
P03274_85_21419	0.927469	0.34443	0.234838	0.116685	0.877171	0.914422	0.0888933	0.147676	0.00982375	0.440308	0.554018	0.801996	0.101341	0.741173	0.804409	0.225683	0.650296	0.533232	0.929686	0.669489	0.902105	0.589966	0.944504	0.895824	0.758031	0.122771	0.768442	0.647091	0.204851	0.600424	0.16177	0.0829589	0.503923	0.72325	0.0445192	0.804646	0.68953	0.582726	0.866147	0.551666	0.558934	0.744484	0.421759	0.767717	0.582852	0.931681	0.350563	0.274864	0.665624
P03275_1_21424	0.583666	0.529871	0.779521	0.977033	0.40939	0.793864	0.957504	0.509025	0.568159	0.949356	0.527385	0.588374	0.523189	0.772521	0.876415	0.396328	0.30671	0.170441	0.165528	0.671541	0.554863	0.144107	0.277658	0.0517268	0.147898	0.676803	0.931032	0.894736	0.458831	0.334318	0.0982274	0.183043	0.101405	0.435788	0.111555	0.327507	0.696708	0.526813	0.798198	0.558485	0.980084	0.245016	0.885295	0.545634	0.163615	0.44766	0.819245	0.372161	0.556474
P03276_1_21444	5.7486e-06	0.0233057	0.307344	0.542262	0.733344	0.617872	0.113749	0.667227	0.308632	0.977041	0.610436	0.471816	0.677504	0.222669	0.132494	0.410411	0.444199	0.754731	0.891072	0.641576	0.0761247	0.304265	0.897726	0.0661843	0.0684664	0.755292	0.740001	0.103622	0.915593	0.922592	0.251618	0.24342	0.667735	0.0978037	0.621687	0.0364038	0.0759913	0.422254	0.0208889	0.605638	0.0347885	0.223629	0.122635	0.0124138	0.908924	0.451966	0.136093	0.731148	0.543914
P03276_281_21454	0.00263441	0.599627	0.439041	0.129496	0.611933	0.0720027	0.991861	0.0137522	0.652251	0.00485609	0.828503	0.423634	0.359182	0.917609	0.532135	0.741212	0.312301	0.633171	0.107806	0.303213	0.0253255	0.612784	0.390648	0.265917	0.274841	0.332838	0.415809	0.777877	0.287597	0.616438	0.620334	0.675057	0.55215	0.693373	0.639937	0.376607	0.949038	0.694808	0.0336427	0.433768	0.929132	0.162992	0.425406	0.0780054	0.0821751	0.829128	0.800879	0.407845	0.179691
P03276_29_21445	0.389746	0.0880701	0.618083	0.720339	0.137579	0.824481	0.390558	0.0146613	0.423915	0.710959	0.916621	0.740768	0.826576	0.977671	0.622816	0.296307	0.771776	0.741731	0.44614	0.819002	0.3903	0.252001	0.567468	0.187956	0.407076	0.344926	0.2355	0.163833	0.193141	0.615799	0.78868	0.34506	0.268603	0.393713	0.912145	0.336123	0.725677	0.510991	0.616655	0.715227	0.767261	0.574753	0.597584	0.164673	0.746144	0.757672	0.132978	0.36094	0.562436
P03276_309_21455	1.10829e-10	8.28602e-07	0.799672	0.0767692	0.168817	0.0373053	0.630032	0.301473	0.474269	0.226527	0.325744	0.955782	0.0639418	0.559321	0.983935	0.620209	0.153772	0.817004	0.0133411	0.732165	0.0291762	0.722565	0.981112	0.0258589	0.291516	0.874397	0.476773	0.368502	0.754898	0.439491	0.0424936	0.878317	0.512439	0.700345	0.0968368	0.373842	0.643642	0.985708	0.0460582	0.114946	0.227679	0.0957572	0.206523	0.0696642	0.289442	0.985074	0.776102	0.703768	0.255899
P03276_337_21456	2.67144e-07	0.0147683	0.909042	0.992065	0.240737	0.596589	0.461083	0.197794	0.584637	0.639509	0.365897	0.972645	0.935633	0.487413	0.443878	0.681734	0.598496	0.700979	0.01472	0.14717	0.013612	0.554732	0.639454	0.00848469	0.484338	0.99022	0.621753	0.259657	0.33827	0.841318	0.549086	0.964691	0.423413	0.830017	0.401295	0.356731	0.716861	0.509121	0.0296577	0.207016	0.323282	0.118153	0.74666	0.274657	0.908648	0.379496	0.487329	0.674894	0.505256
P03277_113_21468	0.430516	3.90836e-15	0.128654	0.480308	0.539055	0.889155	0.702222	0.0634346	0.996538	0.650579	0.309327	0.094757	0.701337	0.489664	0.802039	0.641255	0.870262	0.0891842	0.366607	0.557305	0.700095	0.889081	0.525049	0.0455773	0.725312	0.276237	0.735072	0.786061	0.875225	0.188589	0.848914	0.310402	0.19496	0.26058	0.264583	0.548775	0.398381	0.025368	0.477807	0.733191	0.745241	0.464682	0.378122	0.196116	0.140859	0.111367	0.182042	0.60143	0.370533
P03277_141_21469	0.359458	8.59366e-09	0.376813	0.115131	0.570209	0.328789	0.474741	0.397391	0.821068	0.55424	0.45531	0.232728	0.0514225	0.306997	0.636009	0.762573	0.178322	0.0785567	0.437487	0.288616	0.328154	0.851533	0.401874	0.0219645	0.525947	0.164657	0.40804	0.986315	0.569636	0.470937	0.668352	0.391993	0.263698	0.242902	0.735728	0.73803	0.451203	0.802231	0.4385	0.736042	0.479674	0.165944	0.276018	0.551481	0.291446	0.448958	0.800946	0.729125	0.684494
P03279_393_21512	2.28314e-06	0.602645	0.545046	0.329899	0.293745	0.867712	0.664775	0.455054	0.735356	0.148706	0.706318	0.527815	0.64532	0.21555	0.337596	0.746768	0.454441	0.101657	0.464627	0.400728	0.0888504	0.0662857	0.810185	0.570917	0.722748	0.15518	0.761884	0.810147	0.719683	0.615946	0.0351783	0.319889	0.587873	0.784797	0.663508	0.984019	0.943641	0.994774	0.222068	0.607843	0.445801	0.535305	0.502651	0.282845	0.176067	0.0930256	0.636997	0.62898	0.670854
P03279_477_21515	0.508416	0.0550479	0.40295	0.0865558	0.249205	0.393674	0.311807	0.372467	0.866083	0.976535	0.0193608	0.0331852	0.514819	0.857319	0.824278	0.501148	0.623203	0.134891	0.707026	0.908978	0.687665	0.693858	0.381237	0.460821	0.837081	0.622938	0.0927951	0.870381	0.10126	0.597941	0.2635	0.540201	0.645982	0.333036	0.313287	0.892137	0.907655	0.668172	0.408708	0.385064	0.335381	0.335398	0.947248	0.284533	0.183883	0.586946	0.446808	0.477313	0.377677
P03279_505_21516	3.19781e-06	0.000891247	0.932259	0.0107951	0.172707	0.122901	0.770272	0.6558	0.858423	0.573648	0.0189164	0.215586	0.196158	0.171357	0.38205	0.751155	0.331236	0.98375	0.77322	0.560215	0.226992	0.18356	0.633984	0.85071	0.737262	0.168572	0.879132	0.549396	0.342539	0.796562	0.410328	0.473947	0.834616	0.57917	0.0251864	0.687283	0.730647	0.394051	0.624027	0.894693	0.673592	0.314244	0.964092	0.05343	0.318866	0.391614	0.477497	0.433418	0.6083
P03279_533_21517	3.0616e-08	0.11326	0.517711	0.032299	0.27431	0.909746	0.811777	0.966983	0.835092	0.78968	0.046898	0.686291	0.144952	0.276134	0.24099	0.274979	0.529323	0.210157	0.348924	0.637982	0.143173	0.132077	0.930835	0.879947	0.858415	0.223711	0.347723	0.326702	0.870515	0.869267	0.301127	0.409895	0.62391	0.872454	0.162051	0.955226	0.452832	0.206211	0.298465	0.894331	0.946325	0.517715	0.944021	0.118914	0.850908	0.726728	0.731039	0.274311	0.770396
P03280_1_21518	0.736888	1.76481e-06	0.708365	0.0824272	0.724815	0.425967	0.590908	0.0444439	0.353574	0.417663	0.0767009	0.740204	0.192065	0.476802	0.132862	0.221065	0.744161	0.390092	0.359368	0.689751	0.236416	0.396186	0.92104	0.107	0.958556	0.952412	0.678621	0.0128384	0.318848	0.656619	0.488003	0.547401	0.629152	0.905895	0.305948	0.481951	0.504032	0.187391	0.301101	0.311023	0.803753	0.716044	0.693715	0.0987702	0.761857	0.055772	0.228957	0.264672	0.107164
P03280_197_21525	0.0125374	0.0446026	0.86241	0.393337	0.628712	0.252721	0.784569	0.263174	0.239044	0.585717	0.78865	0.585588	0.375575	0.753372	0.292087	0.0542255	0.441621	0.917075	0.894262	0.742383	0.118104	0.115686	0.103186	0.602523	0.696883	0.707876	0.356462	0.864786	0.033088	0.732011	0.114713	0.610123	0.597614	0.466825	0.393692	0.767087	0.242367	0.569537	0.409685	0.287168	0.405572	0.121725	0.43292	0.102808	0.663018	0.253291	0.680794	0.857953	0.701843
P03282_1_21526	3.93214e-06	0.000252103	0.775004	0.572048	0.719019	0.696595	0.531611	0.661462	0.578686	0.787559	0.471077	0.513763	0.805442	0.0668985	0.879108	0.92471	0.563005	0.386948	0.461017	0.786893	0.120876	0.0132786	0.808117	0.126816	0.888314	0.0566499	0.626903	0.123503	0.214513	0.285186	0.132877	0.522268	0.0563948	0.708914	0.128643	0.973209	0.683401	0.329456	0.227611	0.782543	0.298017	0.311807	0.368458	0.638921	0.655807	0.608874	0.403334	0.232605	0.286909
P03300_1009_21613	1.22832e-11	3.45173e-07	0.31137	0.496985	0.0371698	0.52062	0.748942	0.343699	0.393431	0.58174	0.914157	0.64991	0.60431	0.527974	0.453507	0.422987	0.856526	0.843035	0.428446	0.710884	0.338668	0.7069	0.0529171	0.0800348	0.199262	0.16513	0.648763	0.151947	0.070974	0.608774	0.463684	0.018769	0.230027	0.629438	0.203981	0.692945	0.661419	0.26472	0.243186	0.615546	0.671963	0.825774	0.0646737	0.975484	0.408849	0.759042	0.818749	0.749936	0.487756
P03300_1_21577	0.000356141	0.0621983	2.47868e-05	0.108423	0.452877	0.98321	0.555777	0.165039	0.0756283	0.242798	0.628771	0.939516	0.181771	0.866926	0.0441982	0.0156568	0.172398	0.149436	0.462142	0.8374	0.249216	0.7503	0.139229	0.769427	0.750924	0.994282	0.393006	0.0743965	0.590212	0.32847	0.806141	0.252894	0.524452	0.0475412	0.214013	0.05601	0.182035	0.559712	0.0851307	0.0984669	0.125991	0.944261	0.259706	0.200957	0.8298	0.486943	0.237179	0.230773	0.994396
P03300_1261_21622	1.77341e-14	0.126324	0.00423482	0.00110744	0.507177	0.829299	0.281252	0.948708	0.460924	0.612847	0.834104	0.638994	0.00668743	0.104533	0.502297	0.223473	0.428548	0.00963972	0.995103	0.716989	0.757983	0.490233	0.156575	0.959527	0.197284	0.873125	0.408495	0.135649	0.68145	0.852151	0.186089	0.329438	0.877503	0.88958	0.301794	0.62594	0.90974	0.22018	0.58334	0.43609	0.584888	0.871018	0.365441	0.29013	0.851528	0.161607	0.617978	0.956005	0.603781
P03300_1737_21639	0.00109908	0.00601967	0.714514	0.128327	0.737113	0.806561	0.957087	0.508278	0.642039	0.619971	0.707078	0.410141	0.0301277	0.0582353	0.141676	0.103572	0.962801	0.0311526	0.348341	0.86952	0.510888	0.465682	0.10747	0.0609831	0.848647	0.457021	0.917141	0.300976	0.568176	0.817468	0.350323	0.432715	0.12353	0.665009	0.319152	0.243546	0.912381	0.280012	0.544494	0.108333	0.470693	0.79326	0.870337	0.594403	0.974059	0.607511	0.931172	0.872105	0.518315
P03300_1765_21640	3.96783e-07	0.0239547	0.00927231	0.0241304	0.361879	0.560732	0.975058	0.463035	0.649761	0.85679	0.690112	0.284129	0.00767924	0.81457	0.621978	0.240479	0.0970174	0.287776	0.343171	0.128902	0.716172	0.51305	0.852193	0.342047	0.923572	0.0502115	0.465088	0.0970627	0.0648527	0.210424	0.168222	0.467604	0.0491072	0.946255	0.816519	0.00658662	0.111375	0.524711	0.87661	0.873846	0.562693	0.967021	0.892733	0.346768	0.863254	0.437685	0.513563	0.130861	0.754758
P03300_1793_21641	4.70956e-06	0.219288	0.308666	0.03859	0.106377	0.889801	0.871431	0.892788	0.868	0.714241	0.388059	0.625658	0.0152714	0.436427	0.498969	0.839254	0.160134	0.0376297	0.644677	0.346057	0.808533	0.953872	0.602584	0.0546531	0.654434	0.761845	0.997862	0.0713699	0.6336	0.612595	0.917791	0.441335	0.144964	0.260698	0.607185	0.0038716	0.25863	0.483737	0.351705	0.66094	0.742318	0.102483	0.37714	0.0204811	0.374529	0.991111	0.885506	0.337876	0.822209
P03300_1877_21644	0.00159633	0.24407	0.0130861	0.219274	0.119893	0.323967	0.369778	0.64062	0.66168	0.479226	0.385072	0.471927	0.789798	0.269546	0.214888	0.801422	0.592229	0.853202	0.318337	0.982334	0.5379	0.106572	0.136395	0.38013	0.530147	0.40227	0.399282	0.231318	0.553462	0.372166	0.76102	0.624989	0.592727	0.881394	0.509568	0.491655	0.127224	0.548847	0.169787	0.807752	0.299638	0.084496	0.514378	0.112695	0.568571	0.524866	0.341431	0.33766	0.186135
P03300_1961_21647	0.00149571	8.25894e-06	0.263636	0.668113	0.148461	0.855079	0.214485	0.506974	0.351694	0.14841	0.826511	0.498848	0.547311	0.776164	0.794722	0.84993	0.361601	0.925047	0.776576	0.11104	0.216793	0.990953	0.798267	0.0429789	0.142905	0.361385	0.262978	0.417176	0.625686	0.548017	0.95568	0.771028	0.27634	0.750019	0.497909	0.754615	0.972094	0.505996	0.413165	0.337131	0.193789	0.186042	0.033321	0.143925	0.0145569	0.702583	0.568111	0.213287	0.656503
P03300_197_21584	0.984156	0.605933	0.303828	0.945152	0.913694	0.468283	0.305398	0.52534	0.701465	0.46824	0.0548946	0.0103173	0.433181	0.476485	0.817155	0.678904	0.703782	0.26906	0.0107049	0.595087	0.0884693	0.451319	0.16581	0.641808	0.0386391	0.844724	0.0291379	0.396002	0.740213	0.0287093	0.112188	0.649182	0.321679	0.692511	0.174566	0.775866	0.0446114	0.933003	0.0231937	0.0205953	0.977947	0.616755	0.399938	0.84481	0.298632	0.569284	0.0925294	0.222838	0.186155
P03300_29_21578	1.24142e-17	0.581469	6.97293e-08	0.237404	0.324497	0.0649519	0.673031	0.0471579	0.197501	0.360766	0.87556	0.586546	0.601583	0.894017	0.215624	0.259875	0.614598	0.873683	0.342618	0.771509	0.721989	0.778377	0.965154	0.338575	0.90685	0.94185	0.567653	0.234948	0.192298	0.481958	0.639232	0.233773	0.600672	0.440381	0.266136	0.383937	0.732368	0.548457	0.117526	0.107411	0.147795	0.829186	0.794676	0.185148	0.295773	0.887808	0.687874	0.968408	0.611506
P03300_589_21598	0.000190834	0.0976143	0.326321	0.513878	0.649341	0.531302	0.504923	0.526588	0.111405	0.425017	0.88238	0.80861	0.368032	0.714533	0.520448	0.319146	0.0957417	0.223623	0.157917	0.731814	0.459888	0.0237223	0.230912	0.380162	0.990306	0.523812	0.736396	0.727697	0.509622	0.455356	0.791178	0.665429	0.373291	0.0531888	0.917113	0.281232	0.90113	0.662499	0.467944	0.0599232	0.381166	0.274922	0.9863	0.11357	0.961736	0.253228	0.378267	0.0612735	0.242926
P03300_617_21599	0.0353233	0.486162	0.122216	0.34141	0.514837	0.711026	0.805156	0.457852	0.167745	0.348292	0.774149	0.346501	0.305772	0.495752	0.837498	0.148375	0.216185	0.236409	0.495312	0.603029	0.402545	0.0292564	0.142404	0.24551	0.960458	0.278533	0.421547	0.581678	0.231166	0.471675	0.900121	0.804431	0.715341	0.025195	0.91361	0.325121	0.926045	0.285691	0.264314	0.216726	0.790905	0.229819	0.954054	0.0728177	0.659275	0.424022	0.51334	0.130196	0.262759
P03301_1009_89247	0.00155231	2.64077e-05	0.110101	0.0888712	0.26044	0.877659	0.322891	0.81096	0.535332	0.2908	0.521437	0.351709	0.185901	0.111356	0.160026	0.255357	0.727309	0.588144	0.727006	0.708168	0.375466	0.912737	0.0942048	0.110083	0.0502383	0.0267684	0.492975	0.0496273	0.151257	0.773226	0.186938	0.0803087	0.481741	0.926112	0.513511	0.820173	0.620572	0.560575	0.739772	0.294877	0.902876	0.274157	0.141979	0.627299	0.690305	0.619877	0.649526	0.965687	0.612892
P03301_1765_89251	0.47337	0.162757	0.00600818	0.234415	0.620659	0.75461	0.417391	0.771299	0.853065	0.414659	0.964849	0.198729	0.0883668	0.525849	0.556144	0.49517	0.646788	0.137746	0.411693	0.158687	0.577206	0.897573	0.94187	0.471868	0.994256	0.0397903	0.266505	0.110337	0.0777978	0.338658	0.55811	0.377927	0.0329768	0.875558	0.901982	0.0526502	0.527166	0.624824	0.599397	0.70728	0.177399	0.420473	0.850078	0.195672	0.509066	0.581165	0.859117	0.780025	0.603158
P03301_1793_89252	0.00156699	0.0207497	0.275059	0.0148094	0.0808859	0.633948	0.927	0.794083	0.48597	0.813341	0.983922	0.965143	0.00351326	0.834929	0.205858	0.93961	0.247884	0.169568	0.0519659	0.271187	0.453083	0.731402	0.623368	0.320185	0.414203	0.0569199	0.76511	0.0499743	0.944289	0.819206	0.756307	0.289668	0.681596	0.561008	0.746594	0.0234294	0.0808294	0.342897	0.799887	0.900387	0.0172333	0.941147	0.311988	0.0123628	0.638819	0.819779	0.249597	0.071842	0.282231
P03301_197_89231	0.993291	0.78176	0.321413	0.414729	0.937902	0.314855	0.908712	0.179887	0.284256	0.429866	0.182579	0.0356423	0.679546	0.328242	0.817633	0.787758	0.912441	0.634732	0.0062838	0.515972	0.242953	0.179168	0.125877	0.408111	0.283485	0.808435	0.132923	0.365978	0.416084	0.157207	0.104796	0.527122	0.537264	0.453338	0.525538	0.881083	0.103971	0.790682	0.0967507	0.14105	0.659356	0.417462	0.0492639	0.482417	0.185018	0.724239	0.168611	0.507698	0.388424
P03301_29_89229	1.33449e-16	0.00734266	2.24207e-09	0.155305	0.066212	0.142702	0.50229	0.0843346	0.0823885	0.674987	0.451717	0.27356	0.331917	0.460335	0.349601	0.294956	0.578962	0.908729	0.420802	0.689453	0.565226	0.478054	0.740677	0.927752	0.877724	0.635368	0.343081	0.13661	0.221599	0.693037	0.454005	0.355087	0.624099	0.652852	0.50253	0.377337	0.819409	0.178461	0.283817	0.110883	0.146854	0.599007	0.715358	0.224492	0.270314	0.957978	0.740835	0.586156	0.867016
P03301_589_89239	0.000985843	0.0578756	0.289947	0.737768	0.743726	0.802501	0.601105	0.83428	0.109084	0.212382	0.947887	0.861995	0.486526	0.732639	0.474854	0.359188	0.13293	0.205709	0.283589	0.543544	0.605391	0.0136594	0.0845467	0.372446	0.986632	0.382442	0.803608	0.678685	0.619041	0.62859	0.826915	0.675281	0.369067	0.110572	0.89457	0.289271	0.830887	0.841758	0.382878	0.0419483	0.610313	0.249063	0.989748	0.0706234	0.717807	0.281013	0.261637	0.0427541	0.113954
P03301_617_89240	0.102433	0.0228395	0.0260117	0.394889	0.676852	0.560076	0.467755	0.317935	0.165336	0.253226	0.771431	0.607083	0.432024	0.45495	0.937879	0.213959	0.348382	0.21691	0.60765	0.246947	0.514611	0.077362	0.104438	0.750019	0.89329	0.3776	0.208266	0.875712	0.23054	0.389549	0.795643	0.737295	0.678687	0.019756	0.97608	0.561818	0.926724	0.706352	0.485712	0.0444071	0.676982	0.356713	0.943847	0.0204388	0.906964	0.33797	0.472586	0.0145068	0.114885
P03302_1009_89365	6.96847e-09	1.51566e-11	0.209197	0.62344	0.198124	0.685577	0.863068	0.985009	0.652417	0.935538	0.682997	0.781239	0.975902	0.287594	0.39094	0.530804	0.890216	0.807697	0.348718	0.737811	0.103658	0.902403	0.0822757	0.114975	0.0337652	0.0202762	0.921561	0.301943	0.135238	0.520586	0.281452	0.0373935	0.384258	0.697776	0.672493	0.919474	0.858084	0.479306	0.690413	0.300738	0.878564	0.355749	0.193182	0.401675	0.520075	0.841099	0.570077	0.4038	0.979236
P03302_1177_89371	8.14793e-05	0.690167	0.00203642	0.612755	0.916422	0.0291958	0.204362	0.42568	0.534808	0.0815417	0.516629	0.302212	0.662283	0.74787	0.827498	0.662898	0.521628	0.919004	0.950861	0.609697	0.47098	0.396396	0.823148	0.646125	0.256133	0.678498	0.252575	0.408363	0.35458	0.721651	0.54088	0.097058	0.236029	0.231345	0.167458	0.701769	0.685262	0.873351	0.763301	0.769215	0.184003	0.5105	0.059795	0.167444	0.678881	0.527708	0.85947	0.818174	0.902241
P03302_1737_89385	0.0523139	7.76384e-08	0.216901	0.145186	0.845284	0.854324	0.357886	0.640412	0.775596	0.117034	0.702022	0.0705019	0.0171189	0.338312	0.71978	0.212826	0.47977	0.381438	0.656955	0.487158	0.824471	0.849406	0.562711	0.454148	0.558284	0.74321	0.265613	0.528035	0.860342	0.136804	0.636659	0.89233	0.328362	0.801414	0.64714	0.199998	0.38141	0.250886	0.171143	0.242064	0.361451	0.771197	0.144255	0.53713	0.886277	0.0475714	0.400698	0.503605	0.530957
P03302_1765_89386	3.01476e-08	0.0385015	0.00261357	0.0351537	0.408751	0.392889	0.769957	0.875312	0.33039	0.441717	0.715536	0.364205	0.00690025	0.851091	0.736907	0.159536	0.260573	0.44344	0.56404	0.53362	0.824427	0.868732	0.820423	0.480823	0.822981	0.0346512	0.71487	0.13042	0.109874	0.582365	0.595726	0.125858	0.0656517	0.872243	0.940135	0.00446745	0.086522	0.610609	0.611425	0.942467	0.454508	0.817903	0.526118	0.453941	0.629895	0.592795	0.839835	0.165381	0.495984
P03302_1793_89387	3.03382e-08	0.0279228	0.0736149	0.121597	0.0607034	0.577892	0.688872	0.76639	0.386672	0.134549	0.566923	0.365187	0.109654	0.405902	0.666344	0.631963	0.5427	0.269543	0.0916881	0.0525683	0.546795	0.633402	0.780615	0.265876	0.330711	0.0485331	0.672345	0.0463887	0.229024	0.944373	0.527888	0.00698883	0.826908	0.610282	0.706862	0.0041055	0.0360666	0.609532	0.922633	0.989925	0.279688	0.476526	0.759814	0.0409085	0.597822	0.75661	0.678775	0.855175	0.977124
P03302_561_89350	0.0381609	0.923581	0.22449	0.545931	0.427758	0.742817	0.725102	0.00772735	0.370804	0.91895	0.00558675	0.456698	0.992603	0.016462	0.000589474	0.596686	0.13628	0.891226	0.731848	0.245455	0.32801	0.762681	0.131504	0.988493	0.122635	0.218374	0.969299	0.447038	0.89192	0.650805	0.686636	0.376486	0.880484	0.491077	0.387432	0.788075	0.21065	0.721658	0.412595	0.0296191	0.231157	0.17588	0.526054	0.214464	0.470003	0.771367	0.921592	0.0907702	0.0579278
P03302_589_89351	2.03024e-05	0.787882	0.217416	0.429839	0.761947	0.820837	0.669023	0.493049	0.0844311	0.304202	0.423675	0.465415	0.239131	0.749918	0.256613	0.193452	0.0196624	0.243285	0.242681	0.720613	0.276626	0.00571071	0.380044	0.210339	0.967679	0.581396	0.81096	0.832098	0.762075	0.674808	0.8449	0.518479	0.527866	0.125365	0.59575	0.251587	0.875156	0.892854	0.32557	0.0128845	0.268334	0.26488	0.992907	0.0669977	0.950773	0.558361	0.376541	0.0879878	0.185499
P03302_617_89352	0.000525037	0.538449	0.205882	0.676448	0.940278	0.911625	0.869675	0.973077	0.258603	0.2353	0.215043	0.552396	0.49667	0.166712	0.460316	0.55174	0.511184	0.222236	0.796658	0.700616	0.387926	0.0581558	0.705509	0.555541	0.95702	0.357364	0.14202	0.78804	0.467797	0.529471	0.593537	0.53948	0.697699	0.10977	0.482222	0.69992	0.492606	0.441576	0.402035	0.0359439	0.328728	0.0743586	0.946319	0.136259	0.826815	0.3332	0.442096	0.0922115	0.251803
P03303_1_21655	1.53041e-07	0.0052509	5.66949e-11	0.642974	0.0229924	0.205354	0.175021	0.00762653	0.413724	0.289712	0.505214	0.689949	0.532475	0.769643	0.409186	0.123093	0.804671	0.278795	0.32647	0.700067	0.643209	0.359072	0.726198	0.114434	0.610017	0.191283	0.465178	0.487533	0.0800835	0.988941	0.884055	0.72603	0.606181	0.220789	0.35251	0.803546	0.760571	0.700461	0.0556859	0.226398	0.360988	0.0930314	0.52993	0.354878	0.241459	0.00318717	0.580568	0.440528	0.727677
P03303_1233_21699	2.04154e-27	0.765329	0.000519639	0.024553	0.216674	0.344627	0.374607	0.464827	0.721188	0.564246	0.986502	0.555333	0.264043	0.0337009	0.649628	0.687319	0.240873	0.0339075	0.968596	0.795931	0.644199	0.737539	0.00363473	0.504638	0.191559	0.561479	0.0698758	0.00997485	0.17479	0.428482	0.0916794	0.152776	0.429985	0.397395	0.863248	0.857368	0.470607	0.556003	0.634717	0.545627	0.738368	0.321817	0.086997	0.822373	0.66472	0.786526	0.252113	0.355426	0.989919
P03303_1261_21700	2.70747e-17	0.865011	0.00419869	0.197488	0.0386342	0.836976	0.716159	0.916073	0.233048	0.213496	0.0192529	0.098465	0.393403	0.0617489	0.75201	0.502184	0.720439	0.35898	0.937737	0.826592	0.136974	0.87831	0.294395	0.682421	0.188861	0.955657	0.208483	0.173772	0.324859	0.934036	0.152693	0.106392	0.549874	0.333692	0.718746	0.89998	0.257235	0.29853	0.472332	0.107302	0.590926	0.997206	0.388065	0.298085	0.367746	0.634228	0.0216402	0.0721086	0.78871
P03303_1429_21706	0.00249676	0.925881	1.20198e-06	0.162185	0.543457	0.151242	0.415597	0.0393244	0.305257	0.192446	0.166458	0.929626	0.382476	0.342487	0.258471	0.0314916	0.920607	0.555528	0.173437	0.843374	0.348909	0.504524	0.474406	0.438538	0.034117	0.983431	0.921046	0.300727	0.335347	0.667257	0.430983	0.382841	0.411748	0.459126	0.633106	0.914468	0.926148	0.674364	0.860984	0.217819	0.671254	0.785654	0.812519	0.36316	0.612797	0.400024	0.434495	0.644791	0.381788
P03303_1457_21707	3.29071e-11	0.196895	2.1172e-05	0.638279	0.983863	0.0126136	0.81342	0.0893616	0.938213	0.0855081	0.0528535	0.92079	0.892036	0.414675	0.52327	0.035814	0.292536	0.607897	0.14521	0.547369	0.622994	0.496015	0.0949186	0.463298	0.188098	0.903985	0.985228	0.610511	0.978598	0.440387	0.652696	0.0639186	0.369646	0.452302	0.600324	0.912384	0.751208	0.778559	0.505928	0.179561	0.471617	0.493503	0.321894	0.831265	0.932224	0.350448	0.480954	0.87874	0.444883
P03303_1709_21716	1.02463e-33	0.276049	7.18728e-07	0.185103	0.18959	0.209932	0.54014	0.47824	0.818081	0.51033	0.849804	0.369565	0.308842	0.328579	0.839584	0.140361	0.0911384	0.649223	0.390836	0.307764	0.77782	0.249622	0.466071	0.140304	0.574987	0.584603	0.0878081	0.0191463	0.965929	0.813537	0.683763	0.324229	0.549832	0.847485	0.878614	0.529966	0.985359	0.657094	0.533325	0.502185	0.0839412	0.885699	0.904498	0.802893	0.560329	0.601835	0.666965	0.444232	0.458477
P03303_1737_21717	2.00496e-28	0.0778083	2.11522e-07	0.160968	0.0696876	0.515247	0.372186	0.536128	0.861117	0.891654	0.461798	0.335546	0.206065	0.524578	0.762667	0.0301378	0.327019	0.942916	0.598107	0.597244	0.721365	0.226639	0.481878	0.0213216	0.749042	0.408825	0.121914	0.0764012	0.557853	0.982615	0.707195	0.25465	0.4411	0.979705	0.41087	0.433428	0.515201	0.744764	0.759921	0.537438	0.0371345	0.551797	0.805326	0.981504	0.567224	0.844781	0.304642	0.8075	0.386156
P03303_1821_21720	0.00233741	0.640458	0.000106055	0.755169	0.30666	0.920882	0.349453	0.0739781	0.656847	0.41477	0.854789	0.912155	0.612915	0.843414	0.786651	0.0609026	0.179001	0.357398	0.416875	0.272364	0.216248	0.770364	0.168722	0.0736492	0.169564	0.436584	0.389244	0.0998516	0.408113	0.687144	0.53001	0.230583	0.08145	0.888745	0.537485	0.192764	0.0346738	0.293531	0.0421695	0.679617	0.104877	0.997385	0.25385	0.901418	0.530205	0.366964	0.00235818	0.60586	0.402869
P03303_1849_21721	2.45185e-06	0.0452418	2.82618e-05	0.750673	0.730165	0.221075	0.765532	0.211292	0.63889	0.73734	0.435659	0.672997	0.435344	0.774812	0.472979	0.833718	0.642404	0.116687	0.0453003	0.913604	0.280951	0.274258	0.503136	0.00317483	0.40828	0.283904	0.212149	0.952144	0.392939	0.382138	0.123425	0.776381	0.0451423	0.718164	0.164748	0.0738333	0.947197	0.173533	0.00182216	0.698085	0.0646077	0.540688	0.873138	0.563223	0.468463	0.637316	0.109552	0.330496	0.8509
P03303_197_21662	0.124664	0.0678409	0.00807401	0.474774	0.021663	0.749746	0.277659	0.480253	0.423637	0.917528	0.75968	0.791232	0.860578	0.98596	0.560681	0.166315	0.89328	0.668308	0.475583	0.683886	0.805477	0.300632	0.428593	0.547995	0.887501	0.923077	0.0984958	0.125309	0.681632	0.203596	0.606967	0.88172	0.809859	0.836373	0.873127	0.512328	0.686104	0.894716	0.458402	0.155113	0.135731	0.948217	0.60059	0.925743	0.0748502	0.193293	0.728563	0.14916	0.546634
P03303_29_21656	1.56269e-21	0.0394954	1.73691e-12	0.149809	0.223002	0.0708279	0.811345	0.00136229	0.0833879	0.781602	0.832955	0.217162	0.447422	0.189427	0.937573	0.874171	0.57802	0.464115	0.312372	0.942947	0.845844	0.21266	0.3273	0.529725	0.964308	0.722955	0.325783	0.958476	0.77317	0.368556	0.431775	0.557703	0.946659	0.24462	0.348297	0.875544	0.878402	0.355043	0.0651814	0.227137	0.212126	0.773705	0.705079	0.201899	0.904571	0.739802	0.671777	0.895232	0.262668
P03303_533_21674	0.0025692	0.0934361	0.0927714	0.332656	0.00959986	0.72331	0.833426	0.0228416	0.100173	0.89689	0.401086	0.157851	0.0426756	0.69491	0.644195	0.72607	0.60525	0.845483	0.162387	0.310822	0.433078	0.276714	0.709958	0.972371	0.391947	0.399157	0.947523	0.228461	0.504157	0.544328	0.425364	0.392534	0.52914	0.142347	0.474707	0.102931	0.682231	0.936177	0.638778	0.111677	0.136849	0.710058	0.803135	0.0694157	0.35937	0.864731	0.429432	0.0510946	0.437005
P03303_561_21675	6.89788e-05	0.0593586	0.0411257	0.668415	0.526151	0.581846	0.249948	0.0566155	0.0700431	0.591728	0.855543	0.0724882	0.137539	0.853496	0.944974	0.888424	0.79803	0.245805	0.182801	0.35537	0.730923	0.0674813	0.884807	0.925777	0.306331	0.575993	0.413784	0.351859	0.24148	0.331247	0.269157	0.0785333	0.655977	0.182394	0.0573188	0.994438	0.409877	0.670599	0.193249	0.388116	0.0144937	0.760109	0.662636	0.706556	0.776236	0.223553	0.410888	0.30534	0.421196
P03303_57_21657	9.53419e-05	0.975913	6.78134e-09	0.184419	0.0201746	0.186045	0.525018	0.0135807	0.156285	0.96413	0.670737	0.598094	0.223455	0.852141	0.28732	0.338236	0.41862	0.732163	0.0629753	0.462518	0.549356	0.343355	0.207309	0.620762	0.314616	0.963693	0.369506	0.236689	0.249292	0.371789	0.892944	0.605992	0.742518	0.474859	0.0261138	0.268868	0.566921	0.0102711	0.480295	0.0595981	0.412992	0.888958	0.721143	0.192291	0.573801	0.868466	0.302833	0.17444	0.802718
P03303_589_21676	3.98535e-28	0.0596826	0.00371219	0.698676	0.77559	0.630314	0.810709	0.0736087	0.166098	0.408106	0.0558754	0.198248	0.914414	0.73378	0.796577	0.944389	0.761079	0.789532	0.343353	0.459457	0.183191	0.469557	0.464167	0.380206	0.0934765	0.237845	0.823171	0.933489	0.288505	0.556474	0.497506	0.317405	0.149454	0.875979	0.211723	0.0443067	0.504502	0.711269	0.652236	0.357531	0.13409	0.124828	0.247726	0.949031	0.840988	0.316138	0.280624	0.308326	0.848738
P03303_813_21684	0.988885	0.0168782	0.574235	0.213909	0.405571	0.684292	0.121509	0.896369	0.637985	0.742308	0.436972	0.765023	0.613504	0.864065	0.460834	0.932043	0.460667	0.331086	0.253542	0.386012	0.573959	0.71591	0.825511	0.972803	0.408747	0.979876	0.143055	0.750926	0.140839	0.657267	0.563982	0.370948	0.433512	0.209001	0.00237745	0.130396	0.694041	0.410446	0.191054	0.0672558	0.767227	0.458349	0.673537	0.239364	0.260997	0.650025	0.889752	0.878483	0.550006
P03303_841_21685	0.0358033	0.18382	0.7194	0.168258	0.279037	0.161424	0.129196	0.172247	0.125997	0.796159	0.402469	0.154707	0.285434	0.615563	0.134886	0.746501	0.851923	0.382268	0.985221	0.221004	0.372036	0.805251	0.361224	0.397283	0.541281	0.332253	0.502436	0.829833	0.268254	0.243376	0.55223	0.493826	0.200995	0.0624515	0.212482	0.285042	0.379162	0.419525	0.64086	0.787346	0.758262	0.761606	0.576706	0.663186	0.651322	0.177594	0.227578	0.957606	0.678791
P03303_981_21690	4.58442e-07	4.13043e-05	0.0579334	0.0698606	0.19365	0.952734	0.664558	0.87331	0.58059	0.894318	0.744036	0.800948	0.144429	0.190591	0.12231	0.763892	0.666044	0.800937	0.43656	0.239188	0.657973	0.734674	0.126572	0.0104974	0.067994	0.00169521	0.767403	0.285231	0.226678	0.91621	0.194043	0.0874006	0.443345	0.493815	0.269473	0.772995	0.891095	0.681191	0.385353	0.130316	0.721527	0.256673	0.214643	0.653347	0.445158	0.571319	0.687986	0.284105	0.922971
P03313_1_21732	3.84134e-08	0.314413	0.000655619	0.0311456	0.67875	0.68793	0.477185	0.458517	0.362422	0.124162	0.262977	0.319437	0.115898	0.516959	0.641946	0.710135	0.353518	0.307886	0.585059	0.0722547	0.433234	0.98145	0.77457	0.788042	0.0211254	0.0417024	0.118954	0.361129	0.118473	0.319481	0.687674	0.813354	0.294884	0.861204	0.284614	0.0991459	0.1848	0.999525	0.161111	0.161335	0.83739	0.158761	0.487291	0.127155	0.278475	0.440197	0.701269	0.622191	0.623801
P03313_1233_21776	0.694901	0.891347	0.67167	0.0652259	0.789815	0.668993	0.431389	0.658921	0.641637	0.640238	0.336357	0.022761	0.0388062	0.0971349	0.709934	0.354797	0.197887	0.875702	0.669724	0.965078	0.459669	0.36636	0.448025	0.53043	0.42007	0.450376	0.0663861	0.000511494	0.874642	0.625837	0.10651	0.153566	0.260037	0.441531	0.946986	0.939518	0.433749	0.720374	0.142501	0.378213	0.845097	0.497768	0.430811	0.381099	0.266016	0.207546	0.787244	0.581011	0.668746
P03313_1429_21783	2.4566e-08	1.36448e-06	0.119107	0.0157082	0.405035	0.709719	0.798746	0.081166	0.819847	0.247012	0.0416065	0.301348	0.0961774	0.385155	0.0574696	0.940464	0.560704	0.805568	0.30246	0.646614	0.459358	0.731631	0.334983	0.106794	0.684462	0.106791	0.581135	0.999465	0.114461	0.14731	0.391274	0.879576	0.802807	0.450661	0.404624	0.225855	0.228568	0.62561	0.61813	0.109039	0.512558	0.767539	0.34791	0.860008	0.340987	0.186433	0.599211	0.0953234	0.103488
P03313_1709_21793	2.95015e-07	0.00669857	0.274785	0.472555	0.735734	0.429384	0.546554	0.21865	0.617202	0.301717	0.720891	0.874344	0.400978	0.125845	0.0115438	0.125644	0.923896	0.457536	0.492145	0.740676	0.885889	0.786514	0.6002	0.0119904	0.138193	0.726345	0.157529	0.113601	0.972391	0.126644	0.151129	0.469286	0.67305	0.470963	0.678029	0.2707	0.812445	0.0168787	0.0615153	0.594019	0.365153	0.0431299	0.818578	0.963995	0.446124	0.645921	0.779665	0.553168	0.144133
P03313_1737_21794	4.49292e-17	0.0923319	0.0120187	0.368217	0.610009	0.772107	0.81197	0.862784	0.579272	0.2975	0.891673	0.691267	0.262912	0.594474	0.722821	0.497351	0.0699734	0.0844723	0.422301	0.392576	0.603609	0.864736	0.989959	0.353258	0.72709	0.441381	0.386168	0.115868	0.356135	0.529939	0.758172	0.271095	0.199708	0.760802	0.676311	0.040206	0.123644	0.509749	0.192894	0.852588	0.384832	0.927554	0.38541	0.193061	0.600538	0.922405	0.942619	0.50628	0.225967
P03313_1765_21795	0.718991	1.05475e-06	0.359106	0.0155861	0.0608145	0.635533	0.486664	0.984214	0.91628	0.130678	0.852562	0.785037	0.0338289	0.658957	0.141629	0.528746	0.0694376	0.380297	0.166588	0.667603	0.592882	0.747162	0.802729	0.280051	0.465406	0.0165621	0.757804	0.556992	0.691125	0.692098	0.871037	0.385578	0.118927	0.5001	0.700978	0.0164837	0.033992	0.985229	0.35509	0.610895	0.651648	0.770548	0.857451	0.0355647	0.396355	0.162733	0.363506	0.694134	0.372431
P03313_29_21733	4.30808e-29	0.0189264	2.42166e-09	0.348372	0.270379	0.092909	0.852739	0.111979	0.108686	0.885258	0.546304	0.399908	0.982633	0.0211936	0.609997	0.78269	0.463029	0.53607	0.263121	0.910588	0.391248	0.160362	0.58286	0.589933	0.660186	0.252314	0.558169	0.375461	0.523681	0.313812	0.0832524	0.827933	0.674623	0.242953	0.142	0.629141	0.753327	0.470813	0.264462	0.0725235	0.946123	0.840855	0.54969	0.317267	0.571968	0.996086	0.483001	0.889793	0.717088
P03313_561_21752	2.70677e-21	0.0778217	0.121573	0.532347	0.984856	0.81176	0.650355	0.527386	0.351152	0.321757	0.339082	0.375677	0.331568	0.12836	0.445678	0.853207	0.236363	0.501179	0.118066	0.690423	0.43544	0.0406214	0.864067	0.445746	0.626799	0.513225	0.188292	0.610349	0.81944	0.153785	0.657713	0.628965	0.594477	0.0861898	0.99582	0.217273	0.288064	0.273431	0.0166172	0.565499	0.783545	0.047579	0.950597	0.000880815	0.235185	0.102154	0.710395	0.0299894	0.209657
P03313_589_21753	3.13255e-21	0.00776412	0.0993531	0.162379	0.667362	0.856858	0.555202	0.76676	0.0533908	0.425397	0.610012	0.180479	0.117138	0.149082	0.750111	0.583768	0.0157601	0.0724861	0.387665	0.731345	0.389783	0.0752353	0.277159	0.430253	0.932323	0.910532	0.729073	0.539154	0.940799	0.59704	0.445956	0.692353	0.772834	0.123974	0.987786	0.923691	0.329182	0.233922	0.230216	0.0931862	0.382412	0.129804	0.841467	0.154775	0.862364	0.0747038	0.274057	0.107052	0.338162
P03313_981_21767	1.22992e-08	7.07609e-06	0.0338228	0.540182	0.0481904	0.574585	0.491476	0.349354	0.746273	0.567441	0.455909	0.178195	0.557649	0.994887	0.843656	0.892549	0.979262	0.535902	0.413001	0.310567	0.10232	0.368812	0.23599	0.00205413	0.63965	0.0992679	0.647308	0.91876	0.117165	0.674292	0.575761	0.663874	0.487212	0.441172	0.125648	0.566538	0.420504	0.182582	0.633835	0.558161	0.732818	0.420778	0.227982	0.52136	0.468867	0.915372	0.922789	0.727144	0.574667
P03420_225_22243	7.60859e-08	0.116897	0.268489	0.837003	0.0395968	0.408138	0.760332	0.154152	0.0218999	0.85562	0.377554	0.727664	0.495301	0.243991	0.618624	0.468446	0.386098	0.123249	0.462864	0.243889	0.861198	0.750517	0.805631	0.387711	0.90784	0.354089	0.787599	0.597307	0.876241	0.14387	0.38514	0.4752	0.265019	0.648007	0.155001	0.670864	0.86119	0.358411	0.37721	0.77591	0.672014	0.043704	0.666284	0.722851	0.683734	0.122773	0.0516247	0.76783	0.727739
P03420_253_22244	0.000814023	0.00686927	0.112028	0.603801	0.0806857	0.160807	0.448459	0.96127	0.0180499	0.320823	0.937966	0.206386	0.367663	0.294842	0.278522	0.952997	0.503225	0.455956	0.0418894	0.719069	0.705475	0.651928	0.842144	0.244458	0.629889	0.434275	0.488327	0.996499	0.840604	0.31174	0.169847	0.393769	0.40137	0.679309	0.332965	0.450332	0.828834	0.32232	0.158688	0.617948	0.617367	0.691096	0.405336	0.479572	0.75155	0.389928	0.0459466	0.222688	0.251113
P03420_421_22250	0.0640285	0.00537396	0.105701	0.383312	0.000164491	0.980038	0.305982	0.863953	0.000296237	0.779467	0.430781	0.744105	0.132305	0.365955	0.437422	0.00559671	0.189362	0.536135	0.601074	0.622066	0.793789	0.0359969	0.438111	0.431844	0.431676	0.351844	0.0174768	0.965494	0.0243847	0.628915	0.0176142	0.104004	0.00150163	0.160509	0.849661	0.382313	0.0511833	0.19236	0.514331	0.751842	0.296697	0.952621	0.609045	0.850121	0.316234	0.578738	0.0829541	0.681379	0.53953
P03420_477_22252	0.0131965	0.000891249	0.254115	0.509201	0.842393	0.787079	0.0881718	0.425696	0.717269	0.79094	0.63455	0.958855	0.764693	0.174805	0.825827	0.00951443	0.420435	0.479348	0.265587	0.788748	0.627384	0.211546	0.389565	0.739932	0.309919	0.0381828	0.218296	0.227742	0.529174	0.574631	0.112923	0.117028	0.129447	0.628196	0.944466	0.894939	0.251406	0.222203	0.799404	0.944852	0.209787	0.168208	0.078302	0.112514	0.55207	0.348644	0.374202	0.603944	0.579327
P03420_505_22253	0.932683	0.000150069	0.701042	0.301079	0.842154	0.746051	0.826079	0.476646	0.333175	0.779459	0.571574	0.839773	0.476737	0.457221	0.638099	0.3553	0.286922	0.862603	0.576803	0.948005	0.423388	0.11417	0.0470105	0.728046	0.677924	0.160908	0.0427872	0.0356257	0.994337	0.326438	0.677966	0.219273	0.117878	0.792707	0.476894	0.55958	0.882737	0.340533	0.282056	0.594317	0.94442	0.291107	0.0229185	0.0962729	0.175708	0.194794	0.135659	0.458907	0.0879525
P03423_113_22259	2.51857e-09	0.873413	0.909397	0.760877	0.892268	0.486824	0.525706	0.880068	0.502593	0.509801	0.516615	0.221747	0.313318	0.498506	0.139083	0.920003	0.517448	0.107097	0.930708	0.341494	0.414004	0.560559	0.00990514	0.272817	0.683641	0.418672	0.666386	0.275604	0.608457	0.443458	0.804811	0.204658	0.41378	0.629246	0.0790206	0.825047	0.926555	0.356445	0.230775	0.946439	0.278522	0.800068	0.342118	0.146647	0.0140205	0.177901	0.931526	0.495434	0.463798
P03423_141_22260	8.10186e-18	0.0226665	0.45297	0.733184	0.467402	0.525348	0.490733	0.744313	0.604857	0.263897	0.940171	0.728943	0.660267	0.00864475	0.350355	0.0356279	0.203694	0.718515	0.210459	0.816001	0.787092	0.00779482	0.223355	0.731822	0.558832	0.370267	0.966154	0.664729	0.465809	0.739545	0.378684	0.590957	0.69342	0.106028	0.584366	0.341577	0.0981162	0.542145	0.22472	0.470754	0.0914433	0.888737	0.574379	0.0221332	0.0720127	0.490581	0.753331	0.108922	0.918628
P03423_169_22261	0.00586868	0.243315	0.937242	0.353446	0.60793	0.111711	0.145697	0.662998	0.416682	0.112555	0.387141	0.726801	0.608987	0.309406	0.57173	0.575246	0.662344	0.807694	0.16103	0.113647	0.977036	0.0196531	0.659853	0.541775	0.642797	0.83525	0.474282	0.604183	0.782874	0.86119	0.95823	0.367789	0.0485789	0.262903	0.897139	0.492163	0.410208	0.697649	0.253532	0.801905	0.0125816	0.717496	0.724227	0.258203	0.402266	0.706496	0.885841	0.710442	0.456999
P03435_29_81222	1.67956e-11	0.00204413	0.536505	0.266549	0.0105464	0.358133	0.687217	0.160203	0.371999	0.487969	0.632627	0.364069	0.288018	0.317169	0.425116	0.25994	0.998833	0.120458	0.942194	0.972369	0.229079	0.979656	0.666819	0.510527	0.152262	0.954448	0.111069	0.360491	0.339487	0.929124	0.545311	0.582603	0.957922	0.878505	0.489836	0.932155	0.248381	0.1424	0.590887	0.423615	0.677985	0.616224	0.171996	0.278143	0.281257	0.763061	0.986803	0.336913	0.3656
P03435_337_81233	0.0606128	0.0138887	0.892921	0.896304	0.79125	0.94055	0.710556	0.708226	0.0371106	0.167699	0.724915	0.571623	0.75215	0.338291	0.0417433	0.851336	0.339877	0.954069	0.152976	0.695361	0.802146	0.875667	0.344886	0.313714	0.899015	0.647187	0.12976	0.73676	0.217283	0.0949064	0.624289	0.0264542	0.944332	0.785312	0.281435	0.759037	0.579303	0.113726	0.602596	0.0509384	0.942941	0.431534	0.89147	0.782045	0.912668	0.672794	0.923368	0.530239	0.380858
P03437_29_81114	3.5772e-17	0.00873364	0.293216	0.335611	0.0223033	0.35825	0.978723	0.293752	0.420558	0.562384	0.402272	0.50918	0.241091	0.449842	0.346627	0.282249	0.99049	0.0886186	0.940316	0.926638	0.192761	0.630584	0.591391	0.40812	0.19838	0.95393	0.029664	0.284383	0.53118	0.874702	0.555963	0.690852	0.968087	0.671806	0.881652	0.54144	0.124632	0.175225	0.651173	0.316672	0.825751	0.449758	0.195854	0.398952	0.455709	0.905275	0.889371	0.320486	0.417216
P03440_29_22266	2.19922e-17	0.164946	0.581536	0.213064	0.0378214	0.316747	0.954623	0.572784	0.408092	0.43762	0.585452	0.353236	0.235212	0.492344	0.532616	0.538718	0.917812	0.0713839	0.960855	0.973107	0.0770534	0.610224	0.46116	0.687811	0.125724	0.755642	0.0901695	0.328976	0.299509	0.871774	0.565593	0.653445	0.795353	0.907766	0.513558	0.786264	0.0536283	0.0730568	0.552374	0.136197	0.691586	0.74199	0.618389	0.267137	0.640812	0.896176	0.839024	0.322241	0.510084
P03441_1_81351	6.13248e-16	0.0143745	0.411516	0.207555	0.0183789	0.434877	0.880121	0.262107	0.357979	0.608762	0.528437	0.353094	0.262202	0.323673	0.293426	0.39544	0.986749	0.0775987	0.966455	0.988955	0.365972	0.866455	0.5771	0.479621	0.176699	0.756334	0.0715436	0.316236	0.548564	0.850351	0.721011	0.805223	0.996334	0.930589	0.866936	0.6613	0.106952	0.128806	0.629195	0.619086	0.690689	0.514157	0.191647	0.250746	0.417898	0.886587	0.878271	0.206492	0.309913
P03458_421_22303	0.759468	0.00279762	0.495282	0.997648	0.375571	0.48032	0.281992	0.847714	0.149308	0.777076	0.265159	0.695557	0.716259	0.638543	0.715496	0.521421	0.599953	0.528198	0.527234	0.269802	0.43795	0.580474	0.239579	0.566271	0.317594	0.0573605	0.639283	0.554997	0.72979	0.125577	0.964321	0.915252	0.21877	0.530042	0.596906	0.486562	0.283113	0.096557	0.749957	0.937519	0.691725	0.134316	0.491759	0.905726	0.231376	0.202464	0.370186	0.148172	0.734368
P03461_1_81682	2.81266e-07	7.17921e-14	0.93386	0.811066	0.653913	0.59135	0.166908	0.700728	0.981611	0.826356	0.746454	0.709158	0.518666	0.84276	0.0115466	0.843767	0.845295	0.375526	0.871032	0.0691858	0.619189	0.437968	0.451895	0.63636	0.234282	0.935608	0.0118502	0.759812	0.74067	0.642561	0.830351	0.354906	0.350613	0.934636	0.611495	0.107107	0.443958	0.216289	0.342967	0.61399	0.981971	0.91891	0.711993	0.0780488	0.00978015	0.601815	0.459721	0.572028	0.167343
P03461_29_81683	0.00327226	1.6998e-12	0.954128	0.463493	0.439061	0.154164	0.972129	0.835633	0.677462	0.711348	0.234742	0.261031	0.991735	0.585464	0.233701	0.127218	0.895198	0.26057	0.779515	0.191922	0.367118	0.938172	0.810561	0.101396	0.0559771	0.300161	0.60209	0.454242	0.282369	0.05007	0.675685	0.192962	0.0610565	0.223588	0.363828	0.793547	0.774838	0.134186	0.91163	0.468762	0.972401	0.370421	0.680607	0.927461	0.44364	0.919706	0.417113	0.28938	0.121426
P03461_309_81693	1.30685e-08	0.0107729	0.913186	0.324311	0.320973	0.189659	0.59557	0.272426	0.765092	0.942681	0.348172	0.0535924	0.373256	0.753892	0.533015	0.733049	0.727445	0.153454	0.393113	0.805513	0.426198	0.27423	0.821644	0.784369	0.892959	0.815619	0.595643	0.653611	0.563011	0.675176	0.439762	0.611449	0.327261	0.188317	0.533263	0.890389	0.547711	0.013489	0.237749	0.472321	0.445069	0.177095	0.94342	0.448935	0.975419	0.82019	0.504087	0.0361781	0.4616
P03461_337_81694	1.68716e-09	0.340402	0.38591	0.195323	0.528044	0.21759	0.0612657	0.6818	0.414249	0.505826	0.46876	0.0906354	0.432913	0.170198	0.673545	0.144882	0.490724	0.467815	0.138523	0.612125	0.3204	0.509192	0.0925982	0.848212	0.697888	0.776755	0.344084	0.522093	0.824044	0.777097	0.682706	0.526772	0.405653	0.958675	0.680639	0.380638	0.518686	0.00365227	0.295189	0.759235	0.61415	0.596313	0.221657	0.470754	0.329631	0.688882	0.41299	0.431515	0.308709
P03461_421_81697	0.946619	0.0844131	0.652723	0.981164	0.554915	0.197924	0.135437	0.852689	0.289705	0.23356	0.218467	0.292923	0.328256	0.822712	0.218752	0.523371	0.622411	0.47619	0.372726	0.780168	0.994226	0.0667126	0.330117	0.614002	0.996734	0.182986	0.270542	0.45074	0.581472	0.5464	0.489343	0.703728	0.88623	0.853424	0.997969	0.965924	0.265383	0.155796	0.690742	0.682787	0.771443	0.526386	0.251094	0.665512	0.796689	0.0601158	0.904429	0.886551	0.295316
P03461_449_81698	0.0138446	0.105859	0.608334	0.875458	0.488876	0.892609	0.88572	0.836634	0.611085	0.652353	0.663224	0.218531	0.562085	0.904667	0.79569	0.775237	0.283164	0.631878	0.848316	0.926291	0.583967	0.253251	0.753056	0.635226	0.948675	0.152074	0.506149	0.892723	0.809081	0.160135	0.275201	0.494112	0.466009	0.560425	0.296357	0.503521	0.846522	0.0393688	0.335519	0.972438	0.348181	0.397067	0.405394	0.851048	0.325255	0.824058	0.886302	0.967031	0.291277
P03461_477_81699	0.00392793	0.532984	0.52744	0.47435	0.273713	0.292605	0.711345	0.555571	0.818885	0.217152	0.25997	0.422091	0.668481	0.829317	0.604136	0.174749	0.078661	0.111626	0.362547	0.144325	0.199817	0.430186	0.353549	0.0771501	0.0167213	0.769671	0.274921	0.852731	0.736814	0.846881	0.0788474	0.182504	0.911849	0.0444156	0.914569	0.496425	0.434647	0.00639879	0.707531	0.747607	0.798865	0.656777	0.584507	0.22372	0.448343	0.360757	0.790637	0.32064	0.620715
P03461_505_81700	0.000128377	0.00100439	0.358358	0.108938	0.253775	0.271168	0.852134	0.413148	0.930183	0.234827	0.14889	0.613691	0.225758	0.888623	0.285753	0.664749	0.777943	0.449523	0.670503	0.131158	0.674587	0.75331	0.305865	0.438356	0.455513	0.643459	0.0956713	0.842125	0.392895	0.732533	0.176964	0.103757	0.496933	0.348052	0.683356	0.190471	0.887539	0.0170191	0.0685679	0.822894	0.335506	0.0704544	0.146163	0.462458	0.455491	0.216429	0.653643	0.643961	0.937259
P03464_29_81729	4.03887e-05	4.36603e-09	0.616802	0.657561	0.777049	0.495	0.0346094	0.677061	0.908403	0.974544	0.934919	0.796137	0.639678	0.797742	0.294584	0.83031	0.598606	0.217297	0.79309	0.126	0.993767	0.779994	0.561818	0.356647	0.0185575	0.257196	0.0724251	0.242954	0.558276	0.0808433	0.46006	0.178721	0.140132	0.709366	0.854174	0.707435	0.163196	0.0837948	0.696618	0.941456	0.378333	0.370332	0.803483	0.367603	0.106316	0.592407	0.728559	0.995726	0.430204
P03465_253_81820	0.00590028	0.00246233	0.18552	0.669917	0.746168	0.471258	0.398385	0.393603	0.485019	0.740019	0.0791961	0.597214	0.590796	0.181723	0.01723	0.208748	0.118352	0.73301	0.373964	0.611914	0.927267	0.229587	0.732295	0.22706	0.450846	0.382581	0.696475	0.546225	0.981868	0.602818	0.267227	0.685358	0.353836	0.238337	0.033281	0.0624567	0.00429632	0.920637	0.124692	0.318173	0.535113	0.706976	0.267644	0.500349	0.334847	0.0829956	0.559435	0.630067	0.556609
P03487_141_82781	0.016755	7.14756e-05	0.526199	0.112349	0.533955	0.362886	0.505222	0.600909	0.442603	0.160416	0.423898	0.604652	0.333493	0.967575	0.267233	0.945101	0.901114	0.756894	0.646307	0.829848	0.489644	0.649619	0.625358	0.688536	0.225827	0.86222	0.304132	0.715834	0.213071	0.875441	0.397699	0.841628	0.116269	0.556679	0.0140827	0.78865	0.607473	0.401373	0.854369	0.258168	0.446791	0.985104	0.992097	0.932113	0.316387	0.671642	0.785929	0.049775	0.29329
P03487_197_82782	0.0248719	0.0710069	0.191844	0.2689	0.177054	0.605913	0.441689	0.408697	0.000468201	0.280153	0.639234	0.290149	0.032943	0.151115	0.711672	0.81751	0.511229	0.496969	0.859796	0.523682	0.348281	0.617644	0.191018	0.907438	0.115349	0.842946	0.919914	0.521358	0.115571	0.260206	0.150548	0.900272	0.0501114	0.796141	0.546895	0.0240592	0.930708	0.104558	0.176257	0.839241	0.0567635	0.090461	0.362246	0.983646	0.966713	0.812883	0.154714	0.632117	0.364819
P03487_225_82783	0.0018235	0.149957	0.207377	0.727258	0.422391	0.915582	0.405863	0.350075	0.0014555	0.207752	0.147472	0.0803831	0.123433	0.159785	0.378745	0.961629	0.747086	0.510004	0.963001	0.407499	0.193369	0.480772	0.21424	0.758205	0.0714943	0.994919	0.720792	0.464057	0.0491824	0.203833	0.2424	0.493894	0.0311766	0.644224	0.613226	0.0683901	0.665937	0.091667	0.249287	0.334315	0.0346002	0.0296808	0.560972	0.552517	0.562784	0.917293	0.104239	0.180161	0.316094
P03518_309_22406	0.708881	0.269026	0.0436666	0.685763	0.176214	0.980603	0.0281065	0.467107	0.692603	0.204371	0.69521	0.632163	0.929952	0.756801	0.680435	0.632401	0.409208	0.772678	0.749484	0.585807	0.437921	0.627075	0.961095	0.412455	0.520777	0.209606	0.451738	0.368964	0.701697	0.238824	0.0232496	0.627117	0.517979	0.80074	0.437664	0.425982	0.554937	0.494143	0.304518	0.410449	0.154024	0.388134	0.458651	0.493568	0.500936	0.195914	0.505502	0.618483	0.711873
P03518_337_22407	0.817437	0.0943599	0.186868	0.862494	0.170346	0.783352	0.284242	0.818775	0.551983	0.412499	0.769666	0.563601	0.90443	0.444715	0.624085	0.602815	0.264131	0.760805	0.600818	0.776847	0.379852	0.593874	0.97389	0.503942	0.923028	0.223089	0.882374	0.348911	0.48533	0.614949	0.037505	0.307702	0.872353	0.892671	0.86324	0.55891	0.959296	0.153818	0.756387	0.690702	0.0241037	0.480573	0.802403	0.560501	0.684689	0.24552	0.584199	0.904468	0.243221
P04012_393_22624	7.64551e-16	9.46029e-05	0.356784	0.0535134	0.271143	0.458607	0.129286	0.590507	0.37213	0.213996	0.588515	0.812327	0.758478	0.356008	0.238157	0.490333	0.931371	0.599494	0.537813	0.0446176	0.709853	0.436335	0.248837	0.882668	0.601105	0.894962	0.794296	0.658223	0.404475	0.991717	0.681395	0.565323	0.865823	0.725021	0.0866524	0.449856	0.666018	0.466331	0.680256	0.558002	0.933479	0.403837	0.406924	0.000150885	0.0603035	0.718703	0.802263	0.0413533	0.670617
P04012_421_22625	7.65986e-23	0.00939437	0.542685	0.0852149	0.00261686	0.402915	0.0149304	0.797844	0.111064	0.411057	0.852355	0.882107	0.827076	0.172679	0.107327	0.426959	0.780041	0.956228	0.709141	0.640405	0.597243	0.430362	0.374739	0.721995	0.330756	0.561774	0.280149	0.672539	0.354102	0.231985	0.274877	0.568231	0.471334	0.878629	0.48276	0.314685	0.763977	0.141045	0.844149	0.0646378	0.283201	0.233526	0.525736	0.0287297	0.331816	0.794667	0.252593	0.00548488	0.348443
P04133_113_22697	0.234663	0.0387426	0.434831	0.388218	0.38174	0.547565	0.285847	0.535969	0.0922529	0.906789	0.306611	0.954363	0.625247	0.908611	0.430209	0.211117	0.353282	0.640974	0.543562	0.937864	0.903411	0.945052	0.154789	0.157506	0.545238	0.997268	0.552081	0.52529	0.90109	0.276829	0.659218	0.88306	0.898741	0.951793	0.160721	0.220098	0.765423	0.113677	0.933213	0.667828	0.252649	0.990811	0.513597	0.0483659	0.23644	0.0402274	0.260664	0.667262	0.241187
P04133_141_22698	0.00546099	0.00934397	0.463482	0.699644	0.302017	0.537865	0.330769	0.98387	0.422704	0.505852	0.225679	0.386469	0.893942	0.256241	0.593414	0.486709	0.0555604	0.344368	0.454717	0.7775	0.924732	0.746881	0.102691	0.185705	0.752311	0.599239	0.597003	0.733231	0.993964	0.268316	0.865788	0.84176	0.705693	0.968608	0.560211	0.928033	0.546728	0.449453	0.338967	0.419095	0.614108	0.878858	0.512376	0.107926	0.142992	0.142587	0.807043	0.651489	0.987685
P04288_365_22739	3.44363e-09	0.233201	0.871541	0.670285	0.419941	0.606198	0.775491	0.281386	0.997252	0.0687718	0.231584	0.383504	0.85847	0.072877	0.21613	0.464476	0.161169	0.205371	0.613705	0.988864	0.719147	0.649569	0.842364	0.842738	0.383015	0.982471	0.947182	0.976127	0.883577	0.27171	0.278322	0.176847	0.548144	0.467844	0.376834	0.302765	0.943674	0.283547	0.483618	0.479484	0.795254	0.585851	0.420957	0.835584	0.781948	0.879851	0.324549	0.416332	0.480264
P04288_393_22740	1.54335e-19	0.290749	0.956233	0.512396	0.49708	0.618507	0.704124	0.196021	0.18374	0.053583	0.429328	0.323168	0.63687	0.525369	0.650631	0.325951	0.433352	0.221518	0.405182	0.29886	0.567454	0.678704	0.841735	0.0829156	0.16492	0.75907	0.784329	0.342655	0.185051	0.429973	0.516412	0.246356	0.790234	0.402531	0.258992	0.477096	0.330946	0.267973	0.653681	0.329906	0.719693	0.209875	0.0911191	0.785412	0.696225	0.42676	0.991386	0.700811	0.914534
P04288_421_22741	5.89339e-24	0.29851	0.962913	0.333137	0.651548	0.808393	0.692027	0.126676	0.395206	0.511893	0.279284	0.853895	0.825142	0.130668	0.919784	0.538761	0.103907	0.960609	0.307099	0.485822	0.39614	0.431512	0.406145	0.109983	0.148676	0.600467	0.54727	0.924105	0.799688	0.672489	0.00061531	0.0900797	0.769631	0.664595	0.212161	0.797682	0.182069	0.448514	0.163073	0.0686092	0.638463	0.0869515	0.204784	0.510025	0.862428	0.834115	0.768689	0.371197	0.322467
P04289_1_22742	2.31066e-07	0.425473	0.703954	0.865169	0.230593	0.687235	0.86014	0.952041	0.0166692	0.504703	0.871746	0.471888	0.776947	0.59355	0.76502	0.483562	0.810789	0.0627686	0.812916	0.235998	0.8476	0.797054	0.652571	0.747598	0.623674	0.537076	0.878155	0.424577	0.451549	0.528296	0.165716	0.393646	0.269656	0.23742	0.885271	0.275037	0.860672	0.40674	0.0875505	0.226061	0.962232	0.860145	0.838788	0.928568	0.603778	0.488068	0.441192	0.636977	0.909344
P04289_29_22743	2.42522e-07	0.780697	0.60673	0.860538	0.898862	0.785379	0.638351	0.895705	0.0801623	0.396808	0.186005	0.877223	0.817596	0.466397	0.501484	0.418759	0.780026	0.0621907	0.78944	0.915339	0.653379	0.581708	0.295711	0.970592	0.131375	0.871547	0.933627	0.19085	0.486311	0.812296	0.143832	0.625283	0.896059	0.320255	0.736747	0.893587	0.568674	0.247783	0.70631	0.324508	0.648839	0.890344	0.451248	0.776409	0.805658	0.553479	0.344933	0.620397	0.752968
P04291_113_22767	2.0385e-05	0.760296	0.346661	0.934274	0.468139	0.727117	0.908493	0.593835	0.850183	0.395149	0.816203	0.493585	0.538988	0.449298	0.546711	0.185977	0.535616	0.692837	0.651118	0.20487	0.303256	0.600993	0.676247	0.144725	0.804647	0.587716	0.760135	0.417232	0.203273	0.824202	0.208244	0.37113	0.0687581	0.493513	0.0807821	0.302552	0.539843	0.820174	0.472554	0.785247	0.5553	0.41049	0.973714	0.243037	0.546191	0.980819	0.929064	0.679749	0.419146
P04291_85_22766	0.283227	0.128757	0.0930791	0.569991	0.850304	0.149596	0.157589	0.81675	0.589672	0.845069	0.147301	0.398603	0.933134	0.174763	0.0154645	0.467043	0.119846	0.587816	0.230029	0.934029	0.393013	0.943384	0.179721	0.755554	0.956514	0.401053	0.979424	0.64292	0.483233	0.936074	0.0137866	0.395736	0.869777	0.179636	0.128588	0.137648	0.978681	0.926411	0.46783	0.67511	0.329931	0.750014	0.36327	0.637159	0.779974	0.875627	0.697823	0.972386	0.73117
P04413_85_22862	0.0846813	0.000106824	0.204172	0.281227	0.731843	0.203317	0.326795	0.00565488	0.378186	0.514737	0.347623	0.991272	0.0390983	0.812774	0.868574	0.540645	0.278417	0.111189	0.999842	0.887623	0.78892	0.289382	0.38129	0.896497	0.508507	0.905268	0.586442	0.979885	0.33887	0.434953	0.302456	0.411736	0.274957	0.316485	0.107293	0.173968	0.525425	0.864002	0.333551	0.156238	0.623906	0.240986	0.784769	0.642638	0.397238	0.361422	0.0826692	0.534801	0.739127
P04485_113_22880	4.5809e-11	0.229192	0.278279	0.692773	0.405639	0.722898	0.484679	0.825297	0.217017	0.082914	0.995198	0.966145	0.977357	0.210837	0.962636	0.533209	0.702234	0.778737	0.485474	0.3198	0.791923	0.223566	0.449789	0.38411	0.548594	0.538259	0.437485	0.388427	0.651049	0.720369	0.367656	0.220717	0.539515	0.736963	0.197688	0.732067	0.717037	0.741953	0.246623	0.100519	0.552012	0.744209	0.650268	0.943236	0.523876	0.470564	0.675925	0.338286	0.358286
P04485_309_22887	2.59621e-06	0.000574358	0.921261	0.350411	0.0100803	0.252468	0.517444	0.408264	0.212314	0.788059	0.442734	0.57619	0.972996	0.660427	0.422782	0.339158	0.318979	0.455081	0.0708147	0.754431	0.295611	0.467496	0.549011	0.514834	0.227279	0.240249	0.739607	0.387948	0.932666	0.13481	0.358652	0.881804	0.717629	0.461978	0.937643	0.233999	0.680383	0.962925	0.768904	0.565154	0.611959	0.0153347	0.927766	0.445959	0.30407	0.793938	0.172194	0.853665	0.604675
P04485_337_22888	1.16902e-10	1.77177e-06	0.655027	0.844796	0.275945	0.504988	0.730233	0.52835	0.184176	0.489128	0.247599	0.367449	0.653629	0.238554	0.227108	0.665467	0.0151432	0.913462	0.198411	0.0740512	0.0265171	0.182875	0.755805	0.265098	0.443619	0.808702	0.514456	0.44672	0.54249	0.179732	0.127397	0.895767	0.0432226	0.969905	0.380851	0.427082	0.256217	0.277878	0.749625	0.0467484	0.198461	0.224265	0.728595	0.814508	0.214009	0.900238	0.151684	0.99403	0.70353
P04485_57_22878	0.00331948	0.0496072	0.856679	0.477837	0.945936	0.850182	0.371115	0.0418015	0.0590622	0.460648	0.366947	0.721684	0.910688	0.905044	0.704517	0.28531	0.467127	0.827429	0.601765	0.0245404	0.315909	0.768833	0.909716	0.258729	0.902866	0.581966	0.604635	0.0193946	0.211471	0.89537	0.313226	0.659195	0.122908	0.800293	0.383823	0.987403	0.474233	0.379779	0.711302	0.0491407	0.586859	0.156466	0.593238	0.524922	0.764582	0.499336	0.207591	0.979271	0.8292
P04485_85_22879	3.54916e-14	1.90875e-12	0.267986	0.869934	0.0868018	0.448172	0.991554	0.807844	0.0526847	0.24275	0.543051	0.521526	0.537771	0.034227	0.491913	0.0964843	0.496651	0.975211	0.76449	0.0665469	0.741301	0.142435	0.532106	0.257958	0.936127	0.602538	0.47426	0.0876951	0.526076	0.84062	0.222945	0.226442	0.753728	0.453744	0.436987	0.675182	0.646743	0.327437	0.616986	0.289497	0.880154	0.812318	0.322209	0.898883	0.832911	0.966052	0.934254	0.166271	0.216865
P04487_113_22894	9.30142e-06	0.905714	0.405625	0.835976	0.415374	0.431674	0.411684	0.599707	0.0385946	0.441476	0.318471	0.995189	0.964482	0.93147	0.765152	0.497223	0.235448	0.901225	0.730403	0.481457	0.277732	0.123623	0.735287	0.13298	0.714008	0.756993	0.675812	0.535103	0.184842	0.768836	0.0110448	0.332229	0.61605	0.193769	0.0257458	0.5643	0.106912	0.807603	0.781086	0.194649	0.235779	0.835385	0.284027	0.347813	0.50845	0.428134	0.320993	0.821649	0.368738
P04487_1_22890	1.15093e-07	0.326945	0.451772	0.0505232	0.910789	0.817215	0.844227	0.465332	0.680455	0.40253	0.81239	0.299107	0.205071	0.177902	0.495364	0.50211	0.89249	0.593221	0.737492	0.525923	0.928062	0.111438	0.9276	0.0697824	0.535086	0.548107	0.849413	0.487411	0.468797	0.115686	0.0831571	0.924383	0.300152	0.340958	0.00984763	0.128565	0.418578	0.417724	0.386224	0.0368606	0.599726	0.790158	0.317968	0.103423	0.426742	0.881191	0.965492	0.728998	0.779266
P04487_29_22891	0.00589346	0.0174237	0.720043	0.0477838	0.128779	0.740697	0.474852	0.668081	0.393749	0.70106	0.853186	0.386981	0.143371	0.305818	0.420183	0.549979	0.915353	0.711616	0.870366	0.606157	0.150965	0.750359	0.928428	0.0902965	0.815747	0.216176	0.527403	0.905123	0.712501	0.814393	0.273808	0.68524	0.437673	0.200402	0.221907	0.806916	0.474837	0.508322	0.597219	0.316564	0.948225	0.450884	0.320482	0.390725	0.411189	0.849002	0.5027	0.842758	0.963383
P04487_57_22892	0.402324	0.706243	0.714719	0.950755	0.365777	0.221856	0.854675	0.274434	0.146696	0.0690367	0.886781	0.879743	0.848325	0.271413	0.698091	0.961033	0.695984	0.850062	0.852889	0.825266	0.595849	0.603206	0.487535	0.0611971	0.861769	0.894734	0.877432	0.514041	0.723195	0.887516	0.00797855	0.0658665	0.538862	0.101596	0.177356	0.521495	0.659441	0.993248	0.732085	0.510619	0.220622	0.737962	0.827342	0.399936	0.22482	0.557666	0.58931	0.858436	0.930197
P04487_85_22893	0.00186633	4.55264e-05	0.427971	0.844262	0.60439	0.992569	0.656284	0.578143	0.0184374	0.701154	0.520239	0.326442	0.792494	0.551239	0.65836	0.499252	0.836145	0.93463	0.88593	0.380548	0.55229	0.24767	0.586799	0.07467	0.172396	0.748863	0.48026	0.0467931	0.557798	0.222371	0.0164021	0.497906	0.378461	0.550265	0.913254	0.746608	0.844358	0.325935	0.390467	0.0869871	0.916391	0.755901	0.805499	0.801425	0.91161	0.714434	0.322121	0.247118	0.402952
P04497_281_22976	0.0273616	0.000220798	0.950704	0.479878	0.4726	0.172456	0.729825	0.652048	0.936216	0.79561	0.4464	0.0499152	0.527092	0.243236	0.792074	0.166919	0.866288	0.62825	0.598743	0.76252	0.571876	0.497634	0.346999	0.0626772	0.137834	0.458074	0.891403	0.121281	0.0881782	0.731663	0.674225	0.125323	0.571299	0.272096	0.586461	0.659794	0.913219	0.242589	0.0922851	0.912588	0.868183	0.510772	0.883823	0.148243	0.106763	0.515141	0.153085	0.312023	0.429024
P04498_253_22993	0.00426027	0.0061236	0.957875	0.714478	0.367792	0.505743	0.957001	0.325555	0.434791	0.812608	0.839914	0.567186	0.702792	0.204667	0.491397	0.579262	0.554636	0.805336	0.234678	0.57266	0.278698	0.38704	0.151763	0.707966	0.539101	0.864462	0.73289	0.791172	0.164149	0.126554	0.903357	0.0818573	0.853491	0.134589	0.858254	0.424684	0.733618	0.269898	0.676024	0.954605	0.620961	0.931576	0.456697	0.696899	0.234691	0.891672	0.12603	0.132775	0.771818
P04501_1_23001	0.00239173	0.000507975	0.485801	0.810645	0.294109	0.628721	0.842491	0.0652733	0.505593	0.0782937	0.963816	0.387959	0.853443	0.00588061	0.0263585	0.0291706	0.773697	0.608817	0.0356377	0.388378	0.147871	0.00741213	0.0592562	0.874969	0.541184	0.0793988	0.597755	0.753432	0.338039	0.677033	0.00504135	0.111777	0.00429799	0.755919	0.20362	0.558206	0.522629	0.965214	0.643009	0.392424	0.774468	0.793328	0.118735	0.00616287	0.00984183	0.786931	0.559253	0.543495	0.215636
P04588_1093_23263	0.955273	0.0894914	0.211113	0.800684	0.809146	0.484943	0.772145	0.494127	0.467603	0.71587	0.874993	0.850981	0.701875	0.8911	0.221052	0.345677	0.453512	0.250793	0.217365	0.767273	0.475282	0.615958	0.996093	0.97671	0.555943	0.165243	0.348236	0.729131	0.540289	0.353694	0.540574	0.542858	0.830728	0.747639	0.464935	0.405874	0.278506	0.0173082	0.402332	0.341812	0.603229	0.612486	0.0791393	0.00641241	0.0223118	0.112986	0.271415	0.708094	0.322385
P04664_1_81151	2.68426e-12	0.00403946	0.950906	0.382019	0.0226401	0.424235	0.927916	0.461884	0.401368	0.688971	0.702989	0.217851	0.304446	0.437194	0.518313	0.276093	0.95794	0.149662	0.973294	0.968462	0.248537	0.969282	0.466167	0.362682	0.20824	0.938862	0.0615067	0.233198	0.342389	0.887648	0.629523	0.655443	0.999073	0.990099	0.72092	0.667952	0.082266	0.122101	0.491289	0.231827	0.927516	0.255377	0.34551	0.477741	0.374878	0.634797	0.735247	0.379377	0.424359
P04664_281_81159	2.91672e-08	0.0158426	0.404664	0.819975	0.908918	0.804588	0.644895	0.0111058	0.319766	0.119238	0.887834	0.432343	0.542604	0.883355	0.328201	0.236232	0.357353	0.739675	0.0417281	0.741129	0.632126	0.89222	0.623136	0.993616	0.686079	0.76943	0.890056	0.86538	0.748237	0.113831	0.298174	0.166236	0.48307	0.719353	0.0565318	0.668145	0.977219	0.273532	0.818186	0.137203	0.258286	0.604289	0.552635	0.946573	0.791838	0.129965	0.349886	0.820388	0.901558
P04666_1_83408	0.813718	1.79044e-07	0.879278	0.800895	0.230606	0.529366	0.0339484	0.502962	0.147876	0.605646	0.609081	0.343194	0.118843	0.94442	0.46357	0.717447	0.28621	0.785107	0.830919	0.573074	0.498087	0.00778146	0.609127	0.827963	0.728582	0.901419	0.641266	0.0990347	0.358257	0.211149	0.276895	0.674024	0.00112331	0.647192	0.927738	0.286178	0.149149	0.643808	0.106519	0.00620834	0.0206981	0.496133	0.718314	0.071589	0.70157	0.37329	0.809655	0.770784	0.806047
P04936_1205_23603	9.83056e-09	0.457762	0.00878956	0.0933334	0.908672	0.216918	0.897334	0.388291	0.820272	0.258399	0.995163	0.426917	0.278835	0.528277	0.378094	0.618805	0.818333	0.0756731	0.610266	0.841125	0.592572	0.939079	0.0260855	0.535263	0.241555	0.315352	0.33283	0.0879169	0.0724616	0.0519679	0.0430217	0.895639	0.900018	0.398798	0.283003	0.962147	0.636368	0.541641	0.18417	0.768343	0.543777	0.251628	0.111476	0.793384	0.0255968	0.532093	0.551696	0.874077	0.822739
P04936_1233_23604	8.9879e-17	0.521961	0.00186155	0.00982498	0.44511	0.452492	0.299492	0.449556	0.986362	0.500349	0.508013	0.727639	0.109202	0.0888495	0.67525	0.220142	0.803869	0.169007	0.82367	0.632868	0.910697	0.966925	0.00044191	0.716485	0.0862594	0.658525	0.0213798	0.0188516	0.0695797	0.358201	0.291702	0.569675	0.431324	0.0621208	0.691997	0.753735	0.450704	0.645499	0.395183	0.807733	0.390054	0.507548	0.0856186	0.961995	0.637917	0.922836	0.983644	0.660083	0.911187
P04936_1_23560	3.03933e-11	4.75041e-05	1.38177e-08	0.495238	0.242287	0.846944	0.346776	0.146235	0.044572	0.187061	0.45722	0.531208	0.550239	0.308843	0.0395913	0.675918	0.742603	0.941742	0.598513	0.12963	0.709809	0.57424	0.927727	0.477332	0.270608	0.880824	0.118391	0.70427	0.158944	0.421554	0.147777	0.343321	0.404491	0.561711	0.694584	0.817829	0.189459	0.894436	0.390077	0.532632	0.549675	0.186279	0.0145262	0.563081	0.965057	0.76736	0.846371	0.866054	0.671584
P04936_1261_23605	6.12942e-13	0.291783	0.0190766	0.846364	0.412246	0.284829	0.756375	0.406388	0.973661	0.116703	0.974933	0.238379	0.995657	0.0172691	0.318396	0.668264	0.793424	0.704773	0.251482	0.965698	0.866426	0.0118231	0.183394	0.341644	0.437401	0.995235	0.481812	0.621733	0.673839	0.732694	0.657942	0.0346553	0.675198	0.379896	0.171185	0.3242	0.819208	0.992722	0.49394	0.794108	0.255773	0.277043	0.73793	0.567942	0.478571	0.89337	0.857363	0.603668	0.889157
P04936_1373_23609	0.102665	0.000182572	0.0974738	0.00562019	0.0888492	0.314872	0.799081	0.244644	0.456718	0.804193	0.179763	0.507347	0.0441087	0.504231	0.406544	0.971435	0.838602	0.00878518	0.963632	0.587074	0.952062	0.740391	0.243931	0.372767	0.616921	0.825614	0.0125537	0.0964537	0.319624	0.12072	0.237814	0.460856	0.840936	0.125442	0.789337	0.625881	0.334287	0.118925	0.705574	0.0167528	0.318705	0.47962	0.285365	0.479571	0.759553	0.225148	0.652662	0.269714	0.211786
P04936_1401_23610	3.4225e-11	7.82028e-05	0.347445	0.048011	0.5467	0.0641556	0.244718	0.809544	0.934843	0.882526	0.111634	0.225693	0.14807	0.0530072	0.114541	0.58351	0.231086	0.583358	0.661258	0.932391	0.681243	0.172868	0.118683	0.0485671	0.265928	0.151454	0.344035	0.0638858	0.744089	0.882182	0.865387	0.972195	0.217924	0.640785	0.66594	0.112236	0.330158	0.6456	0.502033	0.255553	0.468629	0.736521	0.192023	0.458861	0.707257	0.426244	0.477173	0.248116	0.294818
P04936_1429_23611	6.8812e-12	0.617358	0.0725788	0.255435	0.134488	0.373016	0.68199	0.643734	0.254252	0.81414	0.441468	0.949532	0.0395657	0.370631	0.278959	0.397618	0.471531	0.37329	0.993963	0.327472	0.668991	0.551053	0.734372	0.234671	0.608118	0.122543	0.552211	0.00428404	0.569467	0.993603	0.760497	0.306281	0.131013	0.593246	0.853243	0.83523	0.626466	0.782559	0.142141	0.331853	0.428278	0.88331	0.62599	0.448734	0.750042	0.375204	0.772219	0.983135	0.617247
P04936_1681_23620	7.25323e-28	0.78115	1.66626e-05	0.0174055	0.263304	0.237296	0.225199	0.651788	0.788971	0.907507	0.903198	0.0753289	0.0498841	0.893515	0.269587	0.0562015	0.429012	0.268448	0.503274	0.253966	0.955272	0.636009	0.444147	0.136519	0.681847	0.14128	0.0893788	0.0259281	0.793458	0.958544	0.916323	0.416495	0.8475	0.948237	0.941767	0.636876	0.598223	0.987188	0.93113	0.85136	0.187796	0.893266	0.968904	0.910942	0.76652	0.82103	0.677618	0.375941	0.817784
P04936_1709_23621	5.17521e-20	0.353664	0.000113375	0.0073529	0.555075	0.387697	0.675459	0.483235	0.709467	0.792672	0.851763	0.125269	0.0255795	0.855129	0.184899	0.0592987	0.118015	0.675425	0.809072	0.565404	0.824922	0.337067	0.239942	0.0228272	0.811675	0.536189	0.538155	0.0031159	0.844182	0.917483	0.907482	0.400769	0.469268	0.904568	0.724848	0.919843	0.333079	0.96359	0.989956	0.446843	0.93481	0.844404	0.948526	0.611065	0.525566	0.661983	0.711294	0.239414	0.299861
P04936_1793_23624	4.37959e-17	0.31784	8.79652e-06	0.282887	0.0918945	0.665769	0.246992	0.00934081	0.806824	0.557909	0.333159	0.513106	0.135472	0.549137	0.450306	0.716238	0.506742	0.143937	0.570202	0.642127	0.428152	0.852318	0.415791	0.0181217	0.309145	0.852311	0.188193	0.870454	0.906877	0.357991	0.709048	0.0810917	0.419165	0.877302	0.602505	0.212819	0.447235	0.240908	0.11007	0.373752	0.0022218	0.862774	0.98911	0.673636	0.846367	0.186557	0.018702	0.159064	0.175379
P04936_1821_23625	1.06287e-20	0.8408	0.00386609	0.0932296	0.382049	0.273418	0.568829	0.391539	0.970264	0.780345	0.471173	0.689553	0.13023	0.675241	0.890029	0.635811	0.81119	0.64312	0.548935	0.657703	0.303642	0.578857	0.0267504	0.00584698	0.53592	0.177802	0.797781	0.190245	0.841376	0.872382	0.0299598	0.0389319	0.230633	0.284557	0.817641	0.149183	0.663534	0.650201	0.134685	0.808864	0.295992	0.840429	0.898474	0.884577	0.830872	0.595322	0.579725	0.87083	0.781233
P04936_197_23567	0.00424042	0.062118	0.0412827	0.569949	0.210106	0.101782	0.102353	0.252888	0.193065	0.303996	0.425249	0.242238	0.795769	0.970005	0.888408	0.0428223	0.349075	0.978994	0.158726	0.212864	0.755845	0.975153	0.438928	0.053675	0.503665	0.527652	0.404177	0.418779	0.389434	0.393913	0.0565764	0.746328	0.859049	0.283997	0.0787258	0.780909	0.689572	0.773945	0.865021	0.123337	0.474667	0.26474	0.991837	0.479798	0.709008	0.107497	0.596893	0.0666884	0.35004
P04936_29_23561	1.7889e-10	0.315252	8.3559e-05	0.311951	0.129848	0.968719	0.714045	0.584249	0.0658471	0.814737	0.556603	0.153858	0.947038	0.594929	0.125549	0.610002	0.694358	0.95783	0.880644	0.2694	0.707291	0.933605	0.20108	0.125806	0.578534	0.310276	0.48954	0.20589	0.290239	0.0739571	0.492239	0.894766	0.962689	0.0447502	0.259712	0.615225	0.0844906	0.846302	0.218775	0.125307	0.0410334	0.198324	0.398086	0.250733	0.964479	0.413568	0.421182	0.932187	0.522275
P04936_533_23579	3.11992e-19	0.330441	0.00353145	0.443276	0.953731	0.501868	0.920148	0.0403388	0.524135	0.466853	0.655484	0.0811849	0.313432	0.0274414	0.20969	0.828384	0.0892976	0.428344	0.177464	0.0730935	0.506513	0.578877	0.857356	0.172721	0.0676667	7.40085e-05	0.0260399	0.276466	0.0700665	0.561578	0.0875415	0.582215	0.737628	0.889491	0.828424	0.236511	0.423712	0.902322	0.403007	0.915818	0.107262	0.672843	0.305873	0.902215	0.148492	0.0944147	0.290974	0.0908555	0.311385
P04936_561_23580	1.09273e-27	0.551254	0.0601506	0.43596	0.93218	0.0216281	0.556529	0.0196175	0.133522	0.843521	0.792519	0.170265	0.414205	0.369034	0.591963	0.365499	0.446115	0.533552	0.115189	0.163623	0.90477	0.741519	0.875393	0.191578	0.483265	0.0013104	0.0459641	0.451101	0.384178	0.677052	0.0662921	0.098695	0.975502	0.704434	0.269994	0.107139	0.0955267	0.495532	0.463002	0.579522	0.724512	0.931021	0.523987	0.506355	0.897603	0.0720558	0.499935	0.156971	0.409005
P04936_589_23581	2.86589e-34	0.00608448	0.0237381	0.36812	0.51288	0.0892965	0.486141	0.944843	0.123893	0.826463	0.814808	0.1206	0.441935	0.469406	0.475033	0.588722	0.0457255	0.204438	0.729571	0.369841	0.1459	0.131808	0.525178	0.142365	0.849879	0.758491	0.431989	0.28736	0.506582	0.438976	0.269858	0.958167	0.764223	0.260816	0.574151	0.544642	0.502247	0.528555	0.162291	0.545852	0.78351	0.211232	0.593642	0.42768	0.543678	0.0393408	0.18206	0.0989767	0.185891
P04936_85_23563	5.25091e-05	2.29959e-09	0.905158	0.894126	0.944954	0.84081	0.40231	0.1504	0.819711	0.700741	0.201696	0.901381	0.588741	0.10211	0.223191	0.428582	0.771612	0.431019	0.30026	0.935013	0.753017	0.166449	0.918033	0.079322	0.763621	0.998829	0.547187	0.314642	0.143441	0.168738	0.956781	0.335962	0.414608	0.935314	0.646911	0.561685	0.852452	0.746061	0.189867	0.206445	0.417366	0.434902	0.565913	0.779886	0.925902	0.464938	0.464256	0.785515	0.283978
P04936_981_23595	0.204157	0.000978703	0.644694	0.770745	0.431725	0.607282	0.763452	0.550041	0.734375	0.952573	0.3337	0.910257	0.589361	0.967039	0.264252	0.415564	0.274213	0.133103	0.37139	0.66827	0.670439	0.614265	0.764293	0.0686275	0.147323	0.127063	0.899399	0.785764	0.281326	0.513841	0.225523	0.134544	0.243979	0.42292	0.709374	0.720995	0.907755	0.582614	0.340361	0.234339	0.230954	0.977204	0.324345	0.6411	0.654811	0.962832	0.742036	0.351274	0.186671
P06159_393_24175	0.251278	0.028806	0.107576	0.683102	0.483812	0.934405	0.674092	0.859271	0.206526	0.411848	0.481621	0.917633	0.52042	0.962757	0.0650416	0.132151	0.908675	0.783561	0.300567	0.371196	0.894119	0.608195	0.354378	0.447507	0.10201	0.857785	0.968881	0.511979	0.890429	0.65016	0.0951018	0.968383	0.611891	0.386218	0.890455	0.13424	0.304428	0.79313	0.993735	0.332805	0.497911	0.0521854	0.665012	0.682868	0.385337	0.591898	0.203774	0.203733	0.396982
P06159_421_24176	0.311425	0.0559111	0.378897	0.788167	0.643941	0.0559028	0.208903	0.931103	0.953275	0.152257	0.634756	0.715731	0.727291	0.421462	0.469845	0.00740227	0.571381	0.717405	0.196375	0.890405	0.308984	0.31216	0.642787	0.959291	0.366171	0.560493	0.874943	0.529037	0.0896962	0.062718	0.180659	0.55213	0.417164	0.772537	0.995938	0.884393	0.489651	0.626778	0.704906	0.205712	0.884978	0.0246933	0.0229732	0.780803	0.701324	0.455276	0.569156	0.76824	0.734881
P06159_449_24177	0.497107	0.0141952	0.709388	0.163228	0.497682	0.92817	0.794234	0.884553	0.390225	0.915648	0.0430422	0.171818	0.245175	0.608049	0.368003	0.552152	0.185378	0.689144	0.820291	0.997257	0.169581	0.68491	0.223013	0.991695	0.381173	0.591003	0.230149	0.330849	0.353174	0.104789	0.608136	0.607643	0.480312	0.904218	0.669352	0.161483	0.441368	0.915813	0.106633	0.712357	0.33778	0.884589	0.1684	0.0838431	0.403739	0.428203	0.877802	0.494713	0.316925
P06159_477_24178	0.22009	0.579376	0.35664	0.532289	0.502955	0.976741	0.0945088	0.0531423	0.38115	0.342081	0.827584	0.3316	0.815942	0.257885	0.0117738	0.565144	0.0377398	0.957444	0.758305	0.203427	0.133569	0.280104	0.180795	0.119612	0.0569416	0.43931	0.487144	0.834503	0.418372	0.428888	0.0401542	0.840306	0.323442	0.0980836	0.278543	0.333803	0.89586	0.0704625	0.00059857	0.657347	0.709524	0.0267978	0.0105726	0.00272444	0.0272479	0.142191	0.207755	0.548374	0.383306
P06162_309_24190	3.35365e-21	6.50585e-06	0.0725448	0.548427	0.230506	0.713997	0.488239	0.967461	0.901351	0.841424	0.0310591	0.366699	0.467771	0.872255	0.024264	0.175054	0.176572	0.937366	0.25914	0.716104	0.922484	0.661962	0.986961	0.645342	0.225465	0.831423	0.477254	0.493091	0.727138	0.401161	0.52934	0.5201	0.174571	0.345578	0.632295	0.331058	0.130811	0.789933	0.102279	0.790402	0.505795	0.347264	0.34403	0.821288	0.769307	0.899838	0.0142056	0.712135	0.529153
P06162_505_24197	0.144151	0.807623	0.599187	0.743339	0.634491	0.606501	0.254227	0.383761	0.949989	0.426298	0.704504	0.678972	0.983014	0.894263	0.734143	0.144884	0.673858	0.0203018	0.503692	0.856808	0.705965	0.930694	0.714138	0.274729	0.965705	0.662405	0.779785	0.73414	0.62692	0.745705	0.572655	0.960994	0.562242	0.931624	0.737504	0.157518	0.462401	0.408464	0.170654	0.551051	0.476572	0.11055	0.515784	0.273374	0.663545	0.748367	0.889012	0.84715	0.298819
P06162_533_24198	0.775761	0.626971	0.445341	0.795584	0.27372	0.674764	0.171558	0.0786662	0.893892	0.426118	0.310854	0.33452	0.540217	0.818142	0.368134	0.269218	0.260729	0.017917	0.602739	0.437136	0.862201	0.923169	0.931788	0.0980362	0.754026	0.949879	0.769752	0.242971	0.356084	0.404322	0.661557	0.573471	0.341782	0.268802	0.967165	0.915719	0.74684	0.299471	0.219389	0.924711	0.734276	0.19106	0.375773	0.233377	0.456055	0.954755	0.711877	0.719782	0.71067
P06209_1009_89294	1.01659e-12	3.96594e-06	0.295608	0.239114	0.0213664	0.740055	0.309379	0.527943	0.518461	0.400445	0.871304	0.602483	0.369107	0.343769	0.0460077	0.637626	0.57855	0.300706	0.855051	0.291036	0.210977	0.520503	0.0826435	0.156931	0.324053	0.00220218	0.726492	0.162369	0.10003	0.88707	0.176647	0.135109	0.177096	0.67088	0.126227	0.653282	0.90185	0.817287	0.498723	0.440147	0.719965	0.89343	0.11437	0.404826	0.642478	0.886042	0.399129	0.529765	0.859655
P06209_1177_89300	0.268958	0.0715217	0.0296233	0.253534	0.841017	0.93639	0.310342	0.65358	0.794237	0.467296	0.892681	0.472589	0.231055	0.172704	0.244784	0.15938	0.22184	0.494427	0.552334	0.144291	0.682353	0.851605	0.124502	0.533802	0.41797	0.313039	0.51766	0.921612	0.674305	0.827311	0.388625	0.744414	0.0175835	0.0103939	0.737095	0.727173	0.32317	0.334032	0.288312	0.472505	0.360942	0.426904	0.0432041	0.0182224	0.684393	0.114715	0.588456	0.217111	0.489952
P06209_1261_89303	1.96392e-25	0.536359	0.00922315	0.0155785	0.52601	0.789034	0.960726	0.219982	0.903336	0.546325	0.806355	0.94978	0.070764	0.0186894	0.270824	0.337687	0.223541	0.0219979	0.95203	0.861185	0.215717	0.447811	0.138793	0.811018	0.530741	0.812788	0.390278	0.000497962	0.167578	0.79197	0.463534	0.445346	0.76708	0.63713	0.899083	0.975567	0.255462	0.214153	0.399258	0.605701	0.920814	0.151421	0.144908	0.713031	0.601342	0.301987	0.074738	0.679665	0.956986
P06209_1289_89304	5.68085e-06	0.00287794	0.000284757	0.0628214	0.149722	0.90293	0.20206	0.819254	0.725746	0.140232	0.395545	0.0995166	0.069712	0.241667	0.584877	0.485637	0.564662	0.610596	0.477565	0.274628	0.0295901	0.655992	0.214548	0.548063	0.157023	0.0567894	0.216455	0.0351502	0.234989	0.921149	0.125174	0.0312664	0.892601	0.635812	0.859831	0.805297	0.431211	0.466329	0.707154	0.363751	0.688411	0.962533	0.670043	0.966524	0.367562	0.318215	0.699375	0.997859	0.157856
P06209_1457_89310	1.01463e-09	0.423063	0.000567433	0.0404139	0.550714	0.585449	0.804853	0.375565	0.750489	0.222348	0.594885	0.67185	0.0387321	0.993469	0.7353	0.809232	0.705263	0.384589	0.21468	0.171697	0.81414	0.28954	0.384816	0.610742	0.35159	0.755196	0.122569	0.581334	0.214552	0.193211	0.625942	0.686723	0.47893	0.692468	0.24629	0.632819	0.726398	0.581163	0.0846173	0.698962	0.688945	0.249517	0.241805	0.220451	0.0249463	0.506402	0.68624	0.37963	0.939773
P06209_1765_89321	0.00236284	0.365582	0.0755872	0.0552572	0.166068	0.966816	0.814349	0.557633	0.622164	0.292402	0.710731	0.156239	0.00783411	0.614785	0.792979	0.243396	0.325576	0.242518	0.813774	0.560086	0.617274	0.702682	0.5227	0.536652	0.965681	0.0682968	0.747119	0.0318462	0.547561	0.624084	0.238147	0.337332	0.0498748	0.946539	0.32554	0.0304352	0.169064	0.900334	0.908813	0.953657	0.184796	0.970453	0.869219	0.284116	0.258843	0.58842	0.806015	0.51636	0.703834
P06209_1793_89322	0.769511	0.017875	0.384304	0.0154114	0.162397	0.557248	0.741711	0.914732	0.195114	0.651978	0.807952	0.525685	0.00889626	0.363617	0.790519	0.435457	0.13476	0.0263952	0.0614636	0.337969	0.776712	0.392026	0.572262	0.47046	0.574026	0.183352	0.942783	0.00899369	0.395003	0.466714	0.77806	0.281055	0.535459	0.957959	0.836947	0.118893	0.128156	0.889486	0.869434	0.612057	0.375043	0.31935	0.476063	0.0604838	0.308269	0.677007	0.351763	0.735282	0.472357
P06209_1_89258	8.80757e-07	0.00281349	6.78722e-05	0.221178	0.579993	0.917064	0.929046	0.0269647	0.306713	0.929012	0.727816	0.663552	0.27825	0.278244	0.103683	0.00132693	0.682938	0.117941	0.958637	0.38795	0.217185	0.482179	0.354803	0.530127	0.331724	0.670942	0.129953	0.0607636	0.697631	0.565111	0.739553	0.807148	0.247538	0.801717	0.288693	0.210974	0.302635	0.889858	0.136164	0.575414	0.374978	0.264095	0.0474216	0.214643	0.627259	0.39715	0.790138	0.262279	0.321212
P06209_29_89259	1.36145e-17	0.177478	4.02417e-10	0.214584	0.184997	0.169296	0.878243	0.0760058	0.0865437	0.560448	0.921495	0.843044	0.395275	0.154468	0.712103	0.261504	0.895219	0.887727	0.506616	0.782193	0.363611	0.263996	0.916105	0.794344	0.906352	0.873232	0.447907	0.0742297	0.330889	0.632553	0.626368	0.309804	0.498646	0.314342	0.160866	0.464307	0.791928	0.313412	0.100314	0.238653	0.104356	0.494356	0.471818	0.297192	0.558106	0.603491	0.883865	0.913836	0.417399
P06209_561_89278	0.00901148	0.00817522	0.230239	0.232032	0.128126	0.139091	0.189046	0.196808	0.998751	0.862606	0.014612	0.386696	0.287003	0.00137737	0.00161437	0.282255	0.169088	0.319185	0.964899	0.372199	0.92172	0.314605	0.581461	0.558175	0.379267	0.08791	0.508447	0.117263	0.88308	0.255023	0.797727	0.849281	0.650172	0.439313	0.00520371	0.746614	0.946561	0.954582	0.772064	0.0325651	0.601608	0.323622	0.831403	0.202471	0.602772	0.995082	0.644365	0.576365	0.965662
P06209_589_89279	0.537011	0.0456889	0.0514634	0.907126	0.673859	0.619491	0.330666	0.890736	0.137228	0.221485	0.782755	0.973735	0.693511	0.775641	0.0938451	0.799493	0.349064	0.208007	0.918452	0.949796	0.823631	0.0368001	0.709777	0.175774	0.783689	0.122656	0.585643	0.66325	0.790331	0.929243	0.907575	0.64373	0.461585	0.0719422	0.874071	0.806797	0.443196	0.7889	0.0755001	0.107697	0.0380663	0.809287	0.907525	0.373236	0.759324	0.150026	0.375036	0.0715979	0.311833
P06209_617_89280	1.98028e-12	0.15427	0.0277793	0.119016	0.998607	0.436604	0.125117	0.516789	0.265923	0.241958	0.665884	0.491514	0.629337	0.484523	0.71412	0.498058	0.273451	0.0441428	0.771134	0.412767	0.787879	0.241258	0.555901	0.778222	0.939442	0.0327977	0.2131	0.935659	0.7238	0.828462	0.735867	0.56153	0.786756	0.0640664	0.844477	0.635576	0.0606563	0.754402	0.556766	0.0912335	0.0191902	0.441439	0.482606	0.130696	0.625115	0.730036	0.587703	0.331418	0.42699
P06210_1009_24243	3.79049e-10	8.32312e-06	0.303678	0.485922	0.934911	0.980882	0.509526	0.790827	0.605382	0.71928	0.763252	0.554493	0.837349	0.481676	0.0449118	0.0733417	0.0847392	0.801238	0.931843	0.674718	0.197679	0.632859	0.558657	0.0671505	0.0174566	0.0168904	0.847973	0.474952	0.0444413	0.789601	0.121452	0.146438	0.504878	0.489702	0.515814	0.265384	0.576707	0.215984	0.512667	0.397864	0.806433	0.991733	0.125385	0.333721	0.859637	0.704438	0.261342	0.71848	0.30844
P06210_1_24207	0.103307	0.0803925	1.23675e-05	0.41692	0.261342	0.93739	0.0295044	0.297074	0.1335	0.390194	0.758693	0.992566	0.312254	0.870558	0.139669	0.341552	0.792778	0.753044	0.210749	0.525473	0.243119	0.355793	0.778168	0.143079	0.395457	0.784882	0.773865	0.237645	0.953218	0.312882	0.726757	0.167725	0.693229	0.393771	0.476866	0.0684296	0.422413	0.866143	0.785205	0.597367	0.35687	0.863579	0.152331	0.63988	0.550312	0.789243	0.571302	0.0664898	0.0952477
P06210_1261_24252	2.59324e-07	0.466596	0.00300074	0.00518738	0.344975	0.35414	0.968643	0.578518	0.767696	0.990362	0.871647	0.574851	0.0281073	0.121505	0.711563	0.594243	0.70175	0.0120382	0.761553	0.807846	0.451768	0.847203	0.075598	0.917438	0.571633	0.759238	0.736033	0.0201441	0.509509	0.53674	0.27399	0.267745	0.807345	0.421799	0.923299	0.864729	0.307569	0.58146	0.440437	0.405757	0.727578	0.575448	0.256819	0.554647	0.929303	0.311292	0.275152	0.961687	0.388799
P06210_1289_24253	4.95445e-32	0.0019909	0.00376341	0.524468	0.383008	0.0567643	0.886779	0.864802	0.668626	0.335888	0.443338	0.535165	0.937556	0.0855156	0.577899	0.66215	0.538203	0.420758	0.709211	0.7013	0.291579	0.760075	0.265374	0.325433	0.469114	0.931154	0.879497	0.370761	0.874593	0.951593	0.0202413	0.425743	0.365226	0.296456	0.863865	0.831792	0.127269	0.245031	0.158467	0.101102	0.525565	0.0889499	0.830238	0.871554	0.0708168	0.221386	0.0365184	0.86159	0.654376
P06210_1457_24259	1.48104e-19	0.00591477	0.00599453	0.0133498	0.461467	0.214999	0.275556	0.456753	0.668772	0.813355	0.872133	0.537608	0.228579	0.155897	0.614154	0.155037	0.793774	0.726602	0.212489	0.526763	0.400427	0.40335	0.949607	0.255489	0.00812437	0.314769	0.635792	0.0414083	0.0850871	0.260009	0.751515	0.185189	0.388266	0.872643	0.1068	0.497234	0.440199	0.305972	0.896488	0.385349	0.424086	0.583615	0.791591	0.258448	0.435381	0.756367	0.91489	0.312644	0.307814
P06210_1737_24269	0.00097976	0.324544	0.239185	0.123384	0.83405	0.723121	0.711506	0.237436	0.861803	0.192678	0.307661	0.251255	0.00693638	0.0517397	0.141098	0.441489	0.855423	0.49423	0.498322	0.306283	0.801595	0.308784	0.57791	0.557309	0.22111	0.95784	0.279832	0.356812	0.490003	0.972949	0.605622	0.898283	0.239418	0.88178	0.0716729	0.20746	0.596724	0.0763406	0.240389	0.101983	0.463309	0.723681	0.444346	0.0849737	0.680413	0.116252	0.488912	0.528794	0.55575
P06210_1765_24270	2.60908e-12	0.108425	0.0835895	0.26508	0.325022	0.381951	0.329646	0.661445	0.737781	0.342512	0.233345	0.243858	0.041948	0.852963	0.881062	0.241612	0.11545	0.0988239	0.722031	0.128979	0.809378	0.630948	0.464464	0.507442	0.773737	0.107351	0.50453	0.0657291	0.259637	0.0858028	0.356333	0.711028	0.0634632	0.563281	0.445229	0.0921927	0.255235	0.875685	0.943908	0.448947	0.316618	0.43297	0.895299	0.603538	0.317858	0.503885	0.896231	0.968635	0.615622
P06210_1793_24271	0.00132227	0.0397509	0.0411477	0.0115504	0.00932053	0.86372	0.33859	0.709746	0.427155	0.246194	0.255785	0.357526	0.00562243	0.960339	0.0831066	0.978175	0.106127	0.0121164	0.692847	0.18458	0.399714	0.578957	0.457866	0.147503	0.961405	0.0241219	0.977891	0.445806	0.3999	0.363849	0.634786	0.461548	0.053045	0.191067	0.129612	0.00488605	0.112182	0.830334	0.723007	0.384008	0.130269	0.356527	0.604128	0.0661467	0.972969	0.582097	0.400648	0.253441	0.382842
P06210_29_24208	1.06032e-16	0.127216	2.0237e-08	0.286685	0.179531	0.0620009	0.427264	0.148401	0.0316189	0.343718	0.926307	0.828831	0.691554	0.188839	0.93966	0.583885	0.490924	0.430778	0.0541456	0.393519	0.783158	0.142789	0.680274	0.387374	0.883411	0.409189	0.522548	0.308409	0.0709693	0.51151	0.568262	0.4946	0.888509	0.282014	0.558479	0.280868	0.74698	0.324923	0.235258	0.236673	0.249739	0.658423	0.810288	0.519457	0.376084	0.516599	0.645257	0.870072	0.787229
P06210_561_24227	4.93663e-20	0.00290693	0.603255	0.606226	0.389455	0.877154	0.594617	0.472618	0.859063	0.292083	0.186242	0.0204781	0.586938	0.0734086	0.179835	0.824156	0.201202	0.301851	0.837388	0.777868	0.896829	0.53692	0.105946	0.407393	0.0396313	0.748222	0.98051	0.961332	0.618437	0.745078	0.664509	0.0600508	0.304601	0.915592	0.559724	0.560178	0.391851	0.744277	0.625072	0.59499	0.249061	0.0519301	0.317664	0.0141842	0.478733	0.632149	0.10103	0.669398	0.938039
P06210_589_24228	0.958914	0.630083	0.516761	0.387677	0.743171	0.799935	0.94475	0.787723	0.119846	0.546769	0.693718	0.783364	0.270398	0.962322	0.420602	0.210435	0.00714948	0.196629	0.748989	0.801309	0.621642	0.181052	0.516347	0.428598	0.948835	0.656406	0.489209	0.352071	0.606725	0.399411	0.757837	0.265695	0.433202	0.0750683	0.597277	0.415784	0.928103	0.717864	0.535423	0.0342308	0.997791	0.675097	0.989326	0.408842	0.859877	0.456726	0.188586	0.203685	0.365299
P06210_617_24229	0.332067	0.159183	0.311144	0.638346	0.844626	0.54352	0.810659	0.592564	0.258742	0.357962	0.459664	0.571333	0.399694	0.316835	0.848676	0.22777	0.0379302	0.0381127	0.788052	0.666311	0.471769	0.0559797	0.230437	0.959318	0.982598	0.591435	0.437805	0.940506	0.392161	0.818192	0.513285	0.778987	0.441901	0.0352983	0.887666	0.226417	0.928695	0.236388	0.248423	0.0819122	0.846774	0.15418	0.82674	0.140303	0.572384	0.192625	0.500823	0.0645509	0.268563
P06417_337_24297	1.1415e-17	0.346618	0.230523	0.389201	0.340888	0.0537374	0.769366	0.532265	0.164921	0.406321	0.292594	0.103517	0.271659	0.295403	0.665566	0.687354	0.0289347	0.306852	0.411708	0.12168	0.0749522	0.0611607	0.864929	0.210241	0.711676	0.586449	0.597602	0.823668	0.70201	0.506899	0.943394	0.270022	0.892873	0.300821	0.465658	0.870235	0.927944	0.215915	0.92373	0.446822	0.188408	0.449499	0.689607	0.544818	0.565885	0.920176	0.0888068	0.369143	0.450729
P06420_533_24356	0.0370227	0.144535	0.0180426	0.86172	0.607411	0.710032	0.366513	0.519334	0.913258	0.275025	0.00854992	0.124809	0.29295	0.111326	0.0614848	0.0682716	0.719065	0.0114727	0.211954	0.456973	0.866323	0.817764	0.264689	0.396871	0.718048	0.27843	0.660309	0.681836	0.303934	0.108624	0.117355	0.520794	0.611332	0.306441	0.476432	0.453993	0.584982	0.518298	0.561809	0.247568	0.729992	0.670753	0.454574	0.237023	0.0382598	0.376928	0.941563	0.969105	0.208822
P06420_561_24357	0.0144659	0.100732	0.153387	0.34902	0.939517	0.931797	0.561437	0.89969	0.833014	0.400894	0.00528571	0.236513	0.669804	0.898852	0.52909	0.21056	0.615273	0.00941356	0.286301	0.20615	0.403113	0.128529	0.993194	0.544988	0.875002	0.129096	0.61924	0.948617	0.410069	0.514366	0.835247	0.619226	0.450267	0.248363	0.434001	0.104097	0.342173	0.990485	0.804469	0.428549	0.139206	0.718641	0.571673	0.395967	0.139471	0.33286	0.405336	0.64323	0.268484
P06421_589_24379	0.0224365	0.259043	0.086788	0.330812	0.702212	0.906511	0.509028	0.839212	0.7737	0.175855	0.00420385	0.528843	0.894091	0.650858	0.909028	0.861664	0.927327	0.46926	0.588762	0.773529	0.796453	0.215726	0.284505	0.387736	0.975933	0.885327	0.808519	0.493109	0.451495	0.272892	0.639196	0.524675	0.271671	0.709843	0.541934	0.372871	0.41739	0.485884	0.865294	0.88741	0.297222	0.72347	0.490551	0.602191	0.602924	0.0842336	0.530454	0.488651	0.860427
P06435_1_24437	0.00966228	0.00286937	0.301113	0.035521	0.057185	0.885081	0.114114	0.16584	0.787176	0.818376	0.862083	0.775307	0.051033	0.553196	0.405243	0.364689	0.501311	0.0995669	0.640889	0.341236	0.789319	0.20893	0.345191	0.0902697	0.30427	0.75026	0.745446	0.174245	0.63805	0.488491	0.0421878	0.916299	0.524863	0.840778	0.467864	0.255879	0.544577	0.290644	0.0769217	0.632901	0.938662	0.067956	0.742687	0.233198	0.248343	0.602982	0.312695	0.975234	0.862156
[truncated: 1,784 more rows]
[truncated: 61 more columns]

## Sheet: Table S5
Supplementary Table 5. Association statistics between all genome-wide significant GWAS hits and 2,608 public peptide Z-scores
[truncated: 29,207 more rows]

[truncated: 2 more sheets: Table S6, Table S7]
